# Supplementary material for: Exploring the diversity and evolutionary strategies of prophages in Hyphomicrobiales, comparing animal-associated with non-animal-associated bacteria
Source: BMC Microbiol. 2024 May 9;24:159. doi: 10.1186/s12866-024-03315-3 (PMC11080155; doi:10.1186/s12866-024-03315-3)
Supplement: Supplementary file 2 — Additional file 2: Supplementary Table 1. Dataset used for PHASTER analysis of 560 genomes of Hyphomicrobiales. a Datasheet called “BVBRC_genome” with data of all genomes. b Datasheet called“Contigs_PHASTER analysis” with all the RefSeq numbers used for prophages analysis. [file 12866_2024_3315_MOESM2_ESM.zip]

Archive with 2 entries (2 files):
- Supplementary Table 1a - BVBRC_genome.xlsx
- Supplementary Table 1b - Contigs.xlsx
