# Supplementary material for: Exploring the diversity and evolutionary strategies of prophages in Hyphomicrobiales, comparing animal-associated with non-animal-associated bacteria
Source: BMC Microbiol. 2024 May 9;24:159. doi: 10.1186/s12866-024-03315-3 (PMC11080155; doi:10.1186/s12866-024-03315-3)
Supplement: Supplementary file 2 — Additional file 2: Supplementary Table 1. Dataset used for PHASTER analysis of 560 genomes of Hyphomicrobiales. a Datasheet called “BVBRC_genome” with data of all genomes. b Datasheet called“Contigs_PHASTER analysis” with all the RefSeq numbers used for prophages analysis. [file 12866_2024_3315_MOESM2_ESM.zip › Supplementary Table 1a - BVBRC_genome.xlsx]

## Sheet: a_BVBRC_genome
BVBRC_genome with data of all genomes.
Genome ID	Genome RefSeq Accessions	Genera	Genome Name	NCBI Taxon ID	Genome Status	Strain	Chromosomes	Plasmids	Contigs	Genome Length	GC Content	PATRIC CDS	RefSeq CDS	Coarse Consistency	Fine Consistency	Checkm Completeness	Checkm Contamination	Genome Quality	GenBank Accessions
1.88275e+06	NZ_LT629703.1	Afipia	Afipia sp. GAS231	1882747	Complete	GAS231	1		1	7584236	62.64	7484	7005	98.5	95.8	100		Good	LT629703
176299	NC_003062,NC_003063	Agrobacterium	Agrobacterium fabrum str. C58	176299	Complete	C58	2	2	4	5674258	59	5382	5355	99.7	99.4	100		Good	AE007869,AE007870,AE007872,AE007871
1.17665e+06	NZ_CP033034.1, NZ_CP033035.1	Agrobacterium	Agrobacterium fabrum strain 12D13	1176649	Complete	12D13	2	3	5	5416317	59.2025	5303	5055	99.4	98.1			Good	CP033034,CP033035,CP033036,CP033037,CP033038
1.17665e+06	NZ_CP033022.1, NZ_CP033023.1	Agrobacterium	Agrobacterium fabrum strain 1D132	1176649	Complete	1D132	2	3	5	5553114	58.9764	5391	5148	99.5	98.7			Good	CP033022,CP033023,CP033024,CP033025,CP033026
1.17665e+06	NZ_CP043962.1, NZ_CP043963.1	Agrobacterium	Agrobacterium fabrum strain BG5	1176649	Complete	BG5	2	2	4	5500632	59.1581	5663	5336	99.8	97.4			Good	CP043962,CP043963,CP043964,CP043965
1.17665e+06	NZ_CP067032.1, NZ_CP067033.1	Agrobacterium	Agrobacterium fabrum strain EHA105	1176649	Complete	EHA105	2	3	5	5707130	59.0771	5619	5285	99.7	99.3			Good	CP067032,CP067033,CP067034,CP067035,CP067036
1.17665e+06	NZ_CP067027.1, NZ_CP067028.1	Agrobacterium	Agrobacterium fabrum strain GV2260	1176649	Complete	GV2260	2	3	5	5563858	59.0498	5473	5152	99.7	99.4			Good	CP067027,CP067028,CP067029,CP067031,CP067030
1.17665e+06	NZ_CP067037.1, NZ_CP067038.1	Agrobacterium	Agrobacterium fabrum strain GV3101::pMP90	1176649	Complete	GV3101::pMP90	2	2	4	5467828	59.1527	5342	5044	99.7	99.6			Good	CP067037,CP067038,CP067039,CP067040
160700	NZ_CP072167.1, NZ_CP072168.1	Agrobacterium	Agrobacterium larrymoorei strain AF3.44	160699	Complete	AF3.44	2	3	5	5517760	57.0984	5512	5150	99.1	97.3			Good	CP072167,CP072168,CP072170,CP072171,CP072169
160699	NZ_CP039691.1, NZ_CP039692.1	Agrobacterium	Agrobacterium larrymoorei strain CFBP5473	160699	Complete	CFBP5473	2	2	4	5259126	57.1967	5236	4919	98.8	97			Good	CP039691,CP039692,CP039693,CP039694
311404	NC_011985, NC_011983	Agrobacterium	Agrobacterium radiobacter K84	311403	Complete	K84	2	2	5	7273300	59.9	6877	6684	99.9	99.8	100		Good	CP000628,CP000629,CP000632,CP000630,CP000631
359.289	NZ_CP073110.1, NZ_CP073111.1	Agrobacterium	Agrobacterium rhizogenes strain A4	359	Complete	A4	2	2	4	7111375	59.9656	7134	6690	99.9	98.4			Good	CP073110,CP073111,CP073112,CP073113
359.261	NZ_CP049213.1, NZ_CP049214.1	Agrobacterium	Agrobacterium rhizogenes strain CA75/95	359	Complete	CA75/95	2	1	3	7008225	59.9152	7063	6598	99.6	98.3			Good	CP049213,CP049214,CP049215
359.26	NZ_CP044122.1, NZ_CP044123.1	Agrobacterium	Agrobacterium rhizogenes strain LBA9402	359	Complete	LBA9402	2	1	3	6215524	59.989	6223	5822	99.3	96.8			Good	CP044122,CP044123,CP044124
28099.2	NZ_CP049206.1, NZ_CP049207.1	Agrobacterium	Agrobacterium rubi strain W2/73	28099	Complete	W2/73	2	5	7	5532448	57.2246	5495	5143	99.2	97.2			Good	CP049206,CP049207,CP049210,CP049208,CP049209,CP049211,CP049212
1.18341e+06	NZ_CP074392.1, NZ_CP074393.1	Agrobacterium	Agrobacterium salinitolerans strain DG3-1	1183413	Complete	DG3-1	2	8	10	6181010	59.0885	6331	5784	99.2	97.1			Good	CP074392,CP074393,CP074394,CP074395,CP074396,CP074397,CP074398,CP074399,CP074400,CP074401
2.73553e+06	NZ_CP054146.1, NZ_CP054147.1	Agrobacterium	Agrobacterium sp. B19.1.4	2735525	Complete	B19.1.4	2	2	4	5133638	57.4006	5020	4746	99	97.3			Good	CP054146,CP054147,CP054148,CP054149
2.73553e+06	NZ_CP054150.1, NZ_CP054151.1	Agrobacterium	Agrobacterium sp. B7.6	2735528	Complete	B7.6	2	1	3	4872905	57.4701	4802	4543	99	97.9			Good	CP054150,CP054151,CP054152
2.57925e+06	NZ_CP047387.1, NZ_CP047388.1	Agrobacterium	Agrobacterium sp. CGMCC 11546	2579248	Complete	CGMCC 11546	2	2	4	5520332	59.0061	5521	5287	96.8	95			Good	CP047387,CP047388,CP047389,CP047390
2.66489e+06	NZ_CP045854.1	Agrobacterium	Agrobacterium sp. MA01	2664893	Complete	MA01	1	2	3	5037217	61.0246	4987	4745					Good	CP045854,CP045856,CP045855
1.84254e+06	NZ_CP016499.1	Agrobacterium	Agrobacterium sp. RAC06	1842536	Complete	RAC06	1	1	2	4964647	61.11	4873	4716	98.2	96.4	99.5	1.5	Good	CP016499,CP016500
2.82e+06	NZ_CP072136.1, NZ_CP072137.1	Agrobacterium	Agrobacterium sp. S7/73	2820002	Complete	S7/73	2	3	5	6359424	58.3812	6385	5980	99.4	97.6			Good	CP072136,CP072137,CP072139,CP072140,CP072138
2.58052e+06	NZ_CP040640.1	Agrobacterium	Agrobacterium sp. T29	2580515	Complete	T29	2	1	3	5651790	59.7641	5475		99	96.2			Good	CP040640,CP040641,CP040642
1.43506e+06	NZ_CP007225.1, NZ_CP007226.1	Agrobacterium	Agrobacterium tumefaciens LBA4213 (Ach5)	1435057	Complete	LBA4213 (Ach5)	2	2	4	5630690	58.5172	5416	5432	99.1	97.2	100		Good	CP007225.1,CP007226.1,CP007228.1,CP007227.1
1.30022e+06	NZ_CM002258.1, NZ_CM002259.1	Agrobacterium	Agrobacterium tumefaciens P4	1300224	Complete	P4	2	1	3	5570940	58.45	5462		99.1	97.6	100		Good	APJV00000000
358.194	NZ_CP033031.1, NZ_CP033032.1	Agrobacterium	Agrobacterium tumefaciens strain 12D1	358	Complete	12D1	2	1	3	5446032	59.516	5241	5047	99	97.7			Good	CP033031,CP033032,CP033033
358.193	NZ_CP032917.1, NZ_CP032918.1	Agrobacterium	Agrobacterium tumefaciens strain 15955	358	Complete	15955	2	2	4	5870997	58.4484	5707	5458	99.3	97.3			Good	CP032917,CP032918,CP032919,CP032920
358.2	NZ_CP029044.1, NZ_CP029045.1	Agrobacterium	Agrobacterium tumefaciens strain 183	358	Complete	183	2	3	5	5520201	59.3587	5498	5262	99.2	97.1			Good	CP029044,CP029045,CP029046,CP029047,CP029048
358.171	NZ_CP042274.1, NZ_CP042275.2	Agrobacterium	Agrobacterium tumefaciens strain 186	358	Complete	186	21	1	22	5720790	59.42	5741	5499	99.2	97.5	100		Good	NNAQ00000000
358.191	NZ_CP032921.1, NZ_CP032922.1	Agrobacterium	Agrobacterium tumefaciens strain 1D1108	358	Complete	1D1108	2	3	5	5767533	58.4694	5609	5359	99.3	97.3			Good	CP032921,CP032922,CP032923,CP032924,CP032925
358.192	NZ_CP032926.1, NZ_CP032927.1	Agrobacterium	Agrobacterium tumefaciens strain 1D1460	358	Complete	1D1460	2	2	4	5683743	59.3029	5653	5387	99.4	98.2			Good	CP032926,CP032927,CP032928,CP032929
358.182	NZ_CP026924.1, NZ_CP026925.1	Agrobacterium	Agrobacterium tumefaciens strain 1D1609	358	Complete	1D1609	2	3	5	5985137	59.4889	5942	5630	99.2	97.3	100		Good	CP026924,CP026925,CP026927,CP026928,CP026926
358.324	NZ_CP072308.1, NZ_CP072309.1	Agrobacterium	Agrobacterium tumefaciens strain 6N2	358	Complete	6N2	2		2	5082709	58.9418	5089	5071	99.5	98.6			Good	CP072308,CP072309
358.195	NZ_CP033027.1, NZ_CP033028.1	Agrobacterium	Agrobacterium tumefaciens strain A6	358	Complete	A6	2	2	4	5939134	58.4469	5794	5527	99.3	97.3			Good	CP033027,CP033028,CP033029,CP033030
358.67	NZ_CP011246.1,NZ_CP011247.1	Agrobacterium	Agrobacterium tumefaciens strain Ach5	358	Complete	Ach5	2	2	4	5668655	58.47	5542	5276	99.3	97.3	100		Good	CP011246,CP011247,CP011248,CP011249
358.247	NZ_CP039888.1, NZ_CP039889.1	Agrobacterium	Agrobacterium tumefaciens strain CFBP5499	358	Complete	CFBP5499	2	4	6	6138594	59.0354	6184	5894	99.4	97.6			Good	CP039888,CP039889,CP039890,CP039891,CP039892,CP039893
358.248	NZ_CP039897.1, NZ_CP039898.1	Agrobacterium	Agrobacterium tumefaciens strain CFBP5877	358	Complete	CFBP5877	2	4	6	5996243	59.0601	5945	5699	99.5	97.5			Good	CP039897,CP039898,CP039899,CP039900,CP039901,CP039902
358.249	NZ_CP039903.1, NZ_CP039904.1	Agrobacterium	Agrobacterium tumefaciens strain CFBP6623	358	Complete	CFBP6623	2	2	4	5515917	59.1911	5525	5261	99.1	97.1			Good	CP039903,CP039904,CP039905,CP039906
358.251	NZ_CP039907.1, NZ_CP039908.1	Agrobacterium	Agrobacterium tumefaciens strain CFBP6624	358	Complete	CFBP6624	2	1	3	5526017	59.106	5561	5305	99	96.7			Good	CP039907,CP039908,CP039909
358.25	NZ_CP039922.1, NZ_CP039923.1	Agrobacterium	Agrobacterium tumefaciens strain CFBP7129	358	Complete	CFBP7129	2	4	6	6469646	59.4943	6560	6212	98.9	95.9			Good	CP039922,CP039923,CP039924,CP039925,CP039926,CP039927
358.29	NZ_CP058525.1, NZ_CP058526.1	Agrobacterium	Agrobacterium tumefaciens strain EML4	358	Complete	EML4	2	2	4	5677928	59.3019	5675	5356	97.4	96.4			Good	CP058525,CP058526,CP058527,CP058528
358.313	NZ_CP066274.1, NZ_CP066276.1	Agrobacterium	Agrobacterium tumefaciens strain FDAARGOS_1048 strain Not applicable	358	Complete	Not applicable	2	2	4	5932670	58.4533	5796	5447	99.6	97.8			Good	CP066274,CP066276,CP066273,CP066275
358.73	NZ_CP014259.1,NZ_CP014260.1	Agrobacterium	Agrobacterium tumefaciens strain S33	358	Complete	S33	2		2	5481595	59.19	5453	5070	99.3	97.4	100	0.5	Good	CP014259,CP014260
373.192	NZ_CP055265.1, NZ_CP055266.1	Agrobacterium	Agrobacterium vitis CG412	373	Complete	CG412	2	1	3	5307869	57.6281	5112	4738	99	96.8			Good	CP055265,CP055266,CP055267
373.193	NZ_CP056042.1, NZ_CP056043.1	Agrobacterium	Agrobacterium vitis CG678	373	Complete	CG678	2	3	5	6018467	57.5714	5814	5361	98.7	95.7			Good	CP056042,CP056043,CP056044,CP056045,CP056046
373.194	NZ_CP056047.1, NZ_CP056048.1	Agrobacterium	Agrobacterium vitis CG78	373	Complete	CG78	2	3	5	6019528	57.5717	5815	5362	98.7	95.7			Good	CP056047,CP056048,CP056049,CP056050,CP056051
373.189	NZ_CP081837.1, NZ_CP081838.1	Agrobacterium	Agrobacterium vitis F2/5	373	Complete	F2/5	2	5	7	5939630	57.615	5741	5261	99	96.3			Good	CP081837,CP081838,CP081839,CP081840,CP081841,CP081842,CP081843
373.195	NZ_CP055268.1, NZ_CP055269.1	Agrobacterium	Agrobacterium vitis F2/5	373	Complete	F2/5	2	6	8	5955786	57.6248	5753	5285	99	96.4			Good	CP055268,CP055269,CP055270,CP055271,CP055272,CP055273,CP055274,CP055275
2.34111e+06	NZ_CP032509.1	Georhizobium	Georhizobium profundi WS11	2341112	Complete	WS11	1		1	4356607	62.3041	4351	4181	98	95.6			Good	CP032509
374606	NZ_CP026265.1	Aminobacter	Aminobacter sp. MSH1	374606	Complete	MSH1	1	3	4	5763649	63.1206	5883	5627	98.3	95.5	100		Good	CP026265,CP026266,CP026268,CP026267
1.85037e+06	NZ_CP045144.1	Ancylobacter	Ancylobacter sp. TS-1	1850374	Complete	TS-1	1		1	3963437	68.859	3786	3663	98.6	96.7			Good	CP045144
2.82028e+06	NZ_CP072392.1	Aquabacter	Aquabacter sp. L1I39	2820278	Complete	L1I39	1		1	5388224	66.928	4962	4817	98.1	96.2			Good	CP072392
370623	NZ_CP062167.1	Aureimonas	Aureimonas altamirensis strain OT7	370622	Complete	OT7	1		1	4181223	65.0496	4066	3937	97	95.4			Good	CP062167
1.70176e+06	NZ_CP072611.1	Aureimonas	Aureimonas populi strain KCTC 42087	1701758	Complete	KCTC 42087	1		1	3822311	68.1872	3694		96.9	95.2			Good	CP072611
438753	NC_009937	Azorhizobium	Azorhizobium caulinodans ORS 571	438753	Complete	ORS571	1		1	5369772	67.3	4915	4717	99.8	99.6	100	1.2	Good	AP009384
52764.3	NZ_CP058235.1	Bartonella	Bartonella alsatica strain CIP 105477	52764	Complete	CIP 105477	1		1	1659117	36.8507	1530	1312	98.2	97.5			Good	CP058235
1.68631e+06	NZ_CP015625.1	Bartonella	Bartonella apis strain BBC0122	1686310	Complete	BBC0122	1		1	2907212	45.65	3078	2396	96.6	96.2	99.1	1.8	Good	CP015625
1.68631e+06	NZ_CP015820.1	Bartonella	Bartonella apis strain BBC0178	1686310	Complete	BBC0178	1		1	2601172	45.34	2765	2228	96.5	95.7	98.2	1.8	Good	CP015820
1.68631e+06	NZ_CP015821.1	Bartonella	Bartonella apis strain BBC0244	1686310	Complete	BBC0244	1		1	2643257	45.21	2795	2264	96.7	95.9	98.2	2.7	Good	CP015821
1.09449e+06	NC_020300.1	Bartonella	Bartonella australis Aust/NH1	1094489	Complete	Aust/NH1	1		1	1596490	41.8	1572	1264	98.5	98.4	99.1	0.9	Good	CP003123.1
360096	NC_008783	Bartonella	Bartonella bacilliformis KC583	360095	Complete	KC583	1		1	1445021	38.2	1349	1283	99.9	98.7	100		Good	CP000524
774.4	NZ_CP014012.1	Bartonella	Bartonella bacilliformis strain ATCC:35685D-5	774	Complete	ATCC :35685D-5	1		1	1443404	38.24	1373	1208	99.8	98.2	100		Good	CP014012
774.13	NZ_CP045671.1	Bartonella	Bartonella bacilliformis strain KC584	774	Complete	KC584	1		1	1411655	38.2305	1329	1169	99.8	99.4			Good	CP045671
1.09449e+06	NZ_CM001844.1	Bartonella	Bartonella bovis 91-4	1094491	Complete	91-4	1		1	1624667	37.32	1474	1297	99.3	98.9	100	0.9	Good	AGWA00000000
807.5	NZ_LR134527.1	Bartonella	Bartonella elizabethae strain NCTC12898	807	Complete	NCTC12898	1		1	2018538	38.3734	2079	1674	99.5	98.7			Good	LR134527
38323.5	NZ_CP072899.1	Bartonella	Bartonella henselae 88-64 Oklahoma	38323	Complete	88-64 Oklahoma	1		1	1969298	38.2812	2044	1610	99.8	99.3			Good	CP072899
38323.5	NZ_CP072903.1	Bartonella	Bartonella henselae ATCC49882T var-1/ Houston-I	38323	Complete	ATCC49882T var-1/ Houston-I	1		1	1955459	38.2694	1988	1574	99.6	99.2			Good	CP072903
38323.5	NZ_CP072902.1	Bartonella	Bartonella henselae ATCC49882T var-2/ Houston-I	38323	Complete	ATCC49882T var-2/ Houston-I	1		1	1931585	38.2488	1983	1579	99.6	99.2			Good	CP072902
38323.5	NZ_CP072901.1	Bartonella	Bartonella henselae Berlin-I	38323	Complete	Berlin-I	1		1	1931655	38.2495	1988	1584	99.6	99.2			Good	CP072901
38323.5	NZ_CP082885.1	Bartonella	Bartonella henselae FDAARGOS_1462	38323	Complete	FDAARGOS_1462	1		1	1946727	38.2568	1988	1570	99.6	99.2			Good	CP082885
38323.5	NZ_CP072897.1	Bartonella	Bartonella henselae FR96/BK3	38323	Complete	FR96/BK3	1		1	1935288	38.1143	2013	1571	100	99.1			Good	CP072897
38323.5	NZ_CP072898.1	Bartonella	Bartonella henselae FR96/BK38	38323	Complete	FR96/BK38	1		1	1944393	38.172	2019	1561	99.7	99.2			Good	CP072898
38323.5	NZ_CP072900.1	Bartonella	Bartonella henselae G-5436	38323	Complete	G-5436	1		1	1963796	38.2685	1999	1577	99.6	99.2			Good	CP072900
38323.6	NZ_CP072904.1	Bartonella	Bartonella henselae Marseille/ URLLY-8	38323	Complete	Marseille/ URLLY-8	1		1	1906759	38.1076	2020	1566	100	99			Good	CP072904
283166	NC_005956	Bartonella	Bartonella henselae str. Houston-1	283166	Complete	Houston-1	1		1	1931047	38.2	1941	1488	99.9	99.3	100		Good	BX897699
38323.3	NZ_HG965802.1	Bartonella	Bartonella henselae strain BM1374163	38323	Complete	BM1374163	1		1	1905383	38.2	1920	1602	99.6	99.1	100		Good	HG965802.1
38323.5	NZ_LN879429.1	Bartonella	Bartonella henselae strain BM1374164	38323	Complete	BM1374164	1		1	1905383	38.18	1951	1602	99.9	99.4	100		Good	LN879429
38323.4	NZ_HG969191.1	Bartonella	Bartonella henselae strain BM1374165	38323	Complete	BM1374165	1		1	1975503	38.1	1954	1668	99.9	97.6	100	1.8	Good	HG969191.1
38323.4	NZ_CP020742.1	Bartonella	Bartonella henselae strain Houston-I	38323	Complete	Houston-I	1		1	1955425	38.27	2027	1685	99.9	99.3	100	0.9	Good	CP020742
2.26728e+06	NZ_CP093045.1	Bartonella	Bartonella krasnovii 36C_7b	2267275	Complete	36C_7b	1		1	2174060	38.2001	2282	1814	99.7	98.3			Good	CP093045
2.26728e+06	NZ_CP093043.1	Bartonella	Bartonella krasnovii 51A_7	2267275	Complete	51A_7	1		1	2175466	38.2307	2204	1792	99.7	99.2			Good	CP093043
2.26728e+06	NZ_CP093040.1	Bartonella	Bartonella krasnovii 75A_1b	2267275	Complete	75A_1b	1		1	2064866	38.0556	2033	1626	99.7	99.2			Good	CP093040
2.26728e+06	NZ_CP093042.1	Bartonella	Bartonella krasnovii 75A_4b	2267275	Complete	75A_4b	1		1	2100841	37.9224	2098	1694	99.7	99			Good	CP093042
2.26728e+06	NZ_CP093046.1	Bartonella	Bartonella krasnovii 84B_2	2267275	Complete	84B_2	1		1	2184203	38.1872	2190	1769	99.7	99.2			Good	CP093046
2.26728e+06	NZ_CP093041.1	Bartonella	Bartonella krasnovii 87B_3	2267275	Complete	87B_3	1		1	2120755	38.1631	2123	1698	99.7	99.2			Good	CP093041
2.26728e+06	NZ_CP093044.1	Bartonella	Bartonella krasnovii 90B_7	2267275	Complete	90B_7	1		1	2135294	38.0433	2106	1714	99.7	99.2			Good	CP093044
2.26728e+06	NZ_CP093033.1	Bartonella	Bartonella krasnovii B35_1_2	2267275	Complete	B35_1_2	1		1	2066285	37.8806	2054	1644	99.7	99.2			Good	CP093033
2.26728e+06	NZ_CP093036.1	Bartonella	Bartonella krasnovii B51_4	2267275	Complete	B51_4	1		1	2182071	38.2301	2226	1803	99.7	99.2			Good	CP093036
2.26728e+06	NZ_CP093035.1	Bartonella	Bartonella krasnovii B60_6	2267275	Complete	B60_6	1		1	2137231	38.1212	2168	1748	99.6	99			Good	CP093035
2.26728e+06	NZ_CP093034.1	Bartonella	Bartonella krasnovii B71_4	2267275	Complete	B71_4	1		1	2047560	37.8612	2024	1628	99.7	99.2			Good	CP093034
2.26728e+06	NZ_CP093038.1	Bartonella	Bartonella krasnovii B84_4	2267275	Complete	B84_4	1		1	2162176	38.1505	2184	1767	99.7	99.2			Good	CP093038
2.26728e+06	NZ_CP093039.1	Bartonella	Bartonella krasnovii B9_5	2267275	Complete	B9_5	1		1	2077484	38.0922	2108	1692	99.7	99			Good	CP093039
1.22518e+06	NC_018533.1	Bartonella	Bartonella quintana RM-11 strain RM_11	1225179	Complete	RM_11	1		1	1587646	38.8	1693	1203	99.7	98.5	100	1.8	Good	CP003784.1
283165	NC_005955	Bartonella	Bartonella quintana str. Toulouse	283165	Complete	Toulose	1		1	1581384	38.8	1491	1142	99.7	99	100		Good	BX897700
803.6	NZ_AP019773.1	Bartonella	Bartonella quintana strain MF1-1	803	Complete	MF1-1	1		1	1588683	38.7573	1684	1305	98	97.4			Good	AP019773
803.5	NZ_LS483373.1	Bartonella	Bartonella quintana strain NCTC12899	803	Complete	NCTC12899	1		1	1572974	38.7917	1682	1304	99.8	99	100		Good	LS483373
515256	NZ_CP019489.1	Bartonella	Bartonella sp. 1-1C strain 1-1c	515256	Complete	1-1c	1		1	1600621	35.9	1422	1358	99	98.7	100		Good	CP019489
1.93391e+06	NZ_CP019780.1	Bartonella	Bartonella sp. A1379B strain A1379B	1933910	Complete	A1379B	1		1	1541976	35.8	1368	1289	98.9	98.4	100		Good	CP019780
1.93391e+06	NZ_CP019787.1	Bartonella	Bartonella sp. JB15 strain JB15	1933906	Complete	JB15	1		1	1494018	35.33	1364	1282	98.7	97.9	98.2	3.9	Good	CP019787
1.93391e+06	NZ_CP019788.1	Bartonella	Bartonella sp. JB63 strain JB63	1933907	Complete	Japanese badger JB63	1		1	1493693	35.33	1340	1254	98.8	98.1	99.1	1.8	Good	CP019788
545612	NZ_CP031844.2	Bartonella	Bartonella sp. OE 1-1	2267275	Complete	OE 1-1	1		1	2037525	38.0874	2009		99.1	98.7			Good	CP031844
1.93391e+06	NZ_CP019786.1	Bartonella	Bartonella sp. Raccoon60 strain Raccoon60	1933912	Complete	Raccoon60	1		1	1615700	36.07	1485	1395	98.9	98	100		Good	CP019786
2.13396e+06	NZ_CP031843.2	Bartonella	Bartonella sp. 'Tel Aviv'	2133959	Complete	Tel Aviv	1		1	2210625	38.4272	2319		99.6	99			Good	CP031843
1.9339e+06	NZ_CP019781.1	Bartonella	Bartonella sp. WD16.2 strain WD16.2	1933904	Complete	WD16.2	1		1	1762996	37.57	1644	1526	99.3	97.5	100	3.9	Good	CP019781
382640	NC_010161	Bartonella	Bartonella tribocorum CIP 105476	382640	Complete		1	1	2	2642404	38.8	2741	2092	99.7	99	100		Good	AM260525,AM260524
85701.4	NZ_HG969192.1	Bartonella	Bartonella tribocorum strain BM1374166	85701	Complete	BM1374166	1	1	2	2631180	38.81	2851	2295	99.6	98.7	100		Good	HG969192,HG969193
1.0945e+06	NC_020301.1	Bartonella	Bartonella vinsonii subsp. berkhoffii str. Winnie	1094497	Complete	Winnie	1		1	1802699	38.8	1884	1434	99.6	99	100		Good	CP003124.1
395963	NC_010581	Beijerinckia	Beijerinckia indica subsp. indica ATCC 9039	395963	Complete	ATCC 9039	1	2	3	4418616	57	4156	3784	97.1	96	98.4	0.4	Good	CP001016,CP001018,CP001017
1079.14	NZ_LN907867.1	Blastochloris	Blastochloris viridis strain 1	1079	Complete	1	1		1	3723225	67.9324	3487	3260	96.7	95.1			Good	LN907867
1079.13	NZ_CP012946.1	Blastochloris	Blastochloris viridis strain ATCC 19567	1079	Complete	ATCC 19567	1		1	3724841	67.9329	3488	3260	96.7	95.1			Good	CP012946
1079.15	NZ_AP014854.2	Blastochloris	Blastochloris viridis strain DSM 133	1079	Complete	DSM 133	1		1	3726627	67.9329	3530	3443	96.7	95.1			Good	AP014854
2.59964e+06	NZ_CP042331.1	Bosea	Bosea sp. F3-2	2599640	Complete	F3-2	1	2	3	7043791	65.423	6993	6528					Good	CP042331,CP042332,CP042333
255046	NZ_CP088086.1	Bradyrhizobium	Bradyrhizobium canariense strain WSM471	255045	Complete	WSM471	1		1	7785529	63.4069	7853	7254	99.1	95.4			Good	CP088086
255046	NZ_CP088089.1	Bradyrhizobium	Bradyrhizobium canariense strain WU425	255045	Complete	WU425	1		1	7868972	63.3317	8074	7416	99	95.9			Good	CP088089
993503	NZ_CP088014.1	Bradyrhizobium	Bradyrhizobium daqingense CCBAU 15774	993502	Complete	CCBAU 15774	1		1	7998085	63.7228	8161	7521	99	95.3			Good	CP088014
1.35548e+06	NZ_CP088088.1	Bradyrhizobium	Bradyrhizobium diazoefficiens CB1809	1355477	Complete	CB1809	1		1	9136715	63.9577	9199	8505	99.6	97.9			Good	CP088088
1.35548e+06	NZ_CP032617.1	Bradyrhizobium	Bradyrhizobium diazoefficiens strain 110spc4	1355477	Complete	110spc4	1		1	8910608	64.1446	9002	8596	99.7	99.3			Good	CP032617
1.35548e+06	NZ_CP055233.1	Bradyrhizobium	Bradyrhizobium diazoefficiens strain 113-2	1355477	Complete	113-2	1		1	8995154	64.1008	8984	8341	97.5	96			Good	CP055233
1.35548e+06	NZ_CP050064.1	Bradyrhizobium	Bradyrhizobium diazoefficiens strain 172S4	1355477	Complete	172S4	1		1	9157024	63.9609	9198	8489	97.3	95.2			Good	CP050064
1.35548e+06	NZ_AP022640.1	Bradyrhizobium	Bradyrhizobium diazoefficiens strain HF08	1355477	Complete	HF08	1		1	9109292	63.9384	9217	8632	97.1	95.1			Good	AP022640
1.35548e+06	NZ_CP013127.1	Bradyrhizobium	Bradyrhizobium diazoefficiens strain USDA 122	1355477	Complete	USDA 122	1		1	9136536	63.96	9248	8551	99.6	97.6	100		Good	CP013127
1.35548e+06	NZ_CP029603.2	Bradyrhizobium	Bradyrhizobium diazoefficiens strain XF7	1355477	Complete	XF7	1		1	9269701	63.8915	9637	8968	99.4	96.6	100	1.6	Good	CP029603
224911	NZ_CP011360.1	Bradyrhizobium	Bradyrhizobium diazoefficiens USDA 110	224911	Complete	culture	1		1	9106064	64.06	9173	8220	99.8	99	100	1.1	Good	CP011360
83627.3	NZ_CP061379.1	Bradyrhizobium	Bradyrhizobium genosp. B strain BDV5040	83627	Complete	BDV5040	1		1	7622528	63.919	7444	7092	99.3	95.2			Good	CP061379
83637.3	NZ_CP061378.1	Bradyrhizobium	Bradyrhizobium genosp. L strain BDV5419	83637	Complete	BDV5419	1		1	7401610	64.6373	7282	6973	98.9	95.2			Good	CP061378
375.29	NZ_CP010313.1	Bradyrhizobium	Bradyrhizobium japonicum E109	375	Complete	E109	1		1	9224208	63.66	8789	8233	98.8	95	100		Good	CP010313.1
476283	NZ_CP007569.1	Bradyrhizobium	Bradyrhizobium japonicum SEMIA 5079	476282	Complete	SEMIA 5079	1		1	9583027	63.5	9234	8648	98.8	95	100		Good	CP007569.1
224912	NC_004463	Bradyrhizobium	Bradyrhizobium japonicum USDA 110	224911	Complete	USDA 110	1		1	9105828	64.1	8517	8317	99.9	99.3	100	0.5	Good	BA000040
1.03741e+06	NC_017249.1	Bradyrhizobium	Bradyrhizobium japonicum USDA 6	1037409	Complete		1		1	9207384	63.67	8822	8829	98.9	95	100		Good	AP012206.1
722473	NZ_LT670845.1	Bradyrhizobium	Bradyrhizobium lablabi strain MT34	722472	Complete	MT34	1		1	8150968	62.34	8375	7540	98.8	95.6	100	0.3	Good	LT670845
1.24547e+06	NC_020453.1	Bradyrhizobium	Bradyrhizobium oligotrophicum S58	1245469	Complete	S58	1		1	8264165	65.1	7444	7228	99.3	95.3	100	0.5	Good	AP012603.1
931866	NZ_LT629693.1	Bradyrhizobium	Bradyrhizobium ottawaense strain GAS524	931866	Complete	GAS524	1		1	8339215	62.31	8651	7775	98.7	95.6	100	0.3	Good	LT629693
1.17947e+06	NZ_CP041090.1	Bradyrhizobium	Bradyrhizobium sp. 3 strain 65S1MB	1179474	Complete	65S1MB	1		1	7132395	64.3404	7081	6737	99.1	96.2			Good	CP041090
1.40486e+06	NZ_CP041656.1	Bradyrhizobium	Bradyrhizobium sp. 58S1	1404864	Complete	58S1	1		1	7304136	64.3332	7296	6930	99	95			Good	CP041656
288001	NC_009485	Bradyrhizobium	Bradyrhizobium sp. BTAi1	288000	Complete	BTAi1	1	1	2	8493513	64.8	7808	7622	99.7	99.3	100	3.6	Good	CP000494,CP000495
1.3251e+06	NZ_CP030053.1	Bradyrhizobium	Bradyrhizobium sp. CCBAU 51670	1325095	Complete	CCBAU 51670	1	1	2	8138177	63.3931	8240	7697	99.3	95.4			Good	CP030053,CP030054
1.32511e+06	NZ_CP030048.1	Bradyrhizobium	Bradyrhizobium sp. CCBAU 53338	1325111	Complete	CCBAU 53338	1	1	2	8283608	63.3639	8380	7758	99.1	95.4			Good	CP030048,CP030049
1.32511e+06	NZ_CP030055.1	Bradyrhizobium	Bradyrhizobium sp. CCBAU 53340	1325112	Complete	CCBAU 53340	1	1	2	8716512	63.2242	8868	8269	99.1	95.4			Good	CP030055,CP030056
1.32511e+06	NZ_CP030059.1	Bradyrhizobium	Bradyrhizobium sp. CCBAU 53351	1325114	Complete	CCBAU 53351	1	1	2	8343321	63.8964	8448	7915	99	95.4			Good	CP030059,CP030060
2.59077e+06	NZ_CP059398.1	Bradyrhizobium	Bradyrhizobium sp. I71	2590772	Complete	I71	1		1	7832041	64.4925	7810	7337	98.6	95.1			Good	CP059398
114615	NC_009445.1	Bradyrhizobium	Bradyrhizobium sp. ORS 278	114615	Complete	ORS278	1		1	7456587	65.5	6835	6717	99.3	96.9	100	1.1	Good	CU234118
115809	NZ_LT859959.1	Bradyrhizobium	Bradyrhizobium sp. ORS 285 strain ORS285	115808	Complete	ORS285	1		1	7797098	65.19	7440	6983	99.5	96.5	100	0.5	Good	LT859959
2.84047e+06	NZ_CP076135.1	Bradyrhizobium	Bradyrhizobium sp. S2-11-2	2840472	Complete	S2-11-2	1		1	5450494	63.9179	5358	5133	98.3	96.7			Good	CP076135
2.84047e+06	NZ_CP076136.1	Bradyrhizobium	Bradyrhizobium sp. S2-11-4	2840473	Complete	S2-11-4	1		1	5477950	63.6788	5475	5188	98.1	95.7			Good	CP076136
2.84047e+06	NZ_CP076134.1	Bradyrhizobium	Bradyrhizobium sp. S2-20-1	2840469	Complete	S2-20-1	1		1	5554208	63.5845	5613	5255	98.3	96.2			Good	CP076134
335659	NC_017082.1	Bradyrhizobium	Bradyrhizobium sp. S23321	1404864	Complete	S23321	1		1	7231841	64.3	6983	6898	99	95.8	100		Good	AP012279.1
2.59981e+06	NZ_AP021854.1	Bradyrhizobium	Bradyrhizobium sp. SG09	2599805	Complete	SG09	1		1	8442078	63.8115	8449	7880	99	95.3			Good	AP021854
2.59982e+06	NZ_AP021855.1	Bradyrhizobium	Bradyrhizobium sp. TM102	2599819	Complete	TM102	1		1	7363142	64.493	7148	6901	99.1	95.9			Good	AP021855
1.21045e+06	NZ_CP009625.1, NZ_CP009626.1	Brucella	Brucella abortus 104M	1210454	Complete	104M	2		2	3285427	57.22	3356	3083	99.9	98.9	100		Good	CP009625,CP009626
520451	NZ_CP007765.1,NZ_CP007764.1	Brucella	Brucella abortus bv. 2 str. 86/8/59	520450	Complete	86/8/59	2		2	3286128	57.22	3341	3104	99.9	98.9	100		Good	CP007765,CP007764
520455	NZ_CP007709.1,NZ_CP007710.1	Brucella	Brucella abortus bv. 6 str. 870	520454	Complete	870	2		2	3281154	57.22	3330	3086	99.9	98.7	100	1.1	Good	CP007709,CP007710
520456	NZ_CP007705.1,NZ_CP007706.1	Brucella	Brucella abortus bv. 9 str. C68	520455	Complete	C68	2		2	3279946	57.22	3322	3074	99.9	98.7	100		Good	CP007705,CP007706
1.1987e+06	NZ_CP046720.1, NZ_CP046721.1	Brucella	Brucella abortus RB51-AHVLA	1198700	Complete	RB51	2		2	3284191	57.2196	3349	3095	98.4	97.5			Good	CP046720,CP046721
235.18	NZ_CP007707.1, NZ_CP007708.1-	Brucella	Brucella abortus strain 3196	235	Complete	3196	2		2	3281754	57.1704	3276	3068	99.6	98.5	100		Good	CP007707.1,CP007708.1
235.1	NZ_CP023221.1, NZ_CP023222.1	Brucella	Brucella abortus strain 57750	235	Complete	57750	2		2	3380583	54.2	3490	3216	98.8	96.6	98.3	2.2	Good	CP023221,CP023222
235.16	NZ_CP007663.1, NZ_CP007662.1	Brucella	Brucella abortus strain 63 75	235	Complete	63 75	2		2	3280310	57.2352	3289	3077	99.6	98.5	100		Good	CP007663.1,CP007662.1
235.126	NZ_CP025743.1, NZ_CP025744.1	Brucella	Brucella abortus strain B4 strain CIIMS-NV-4	235	Complete	CIIMS-NV-4	2		2	3286445	57.2196	3486	3293	99.9	98.9	100		Good	CP025743,CP025744
235.29	NZ_CP008774.1,NZ_CP008775.1	Brucella	Brucella abortus strain BAB8416	235	Complete	BAB8416	2		2	3273110	57.22	3307	3102	99.8	98.7	100		Good	CP008774,CP008775
235.92	NZ_CP022877.1, NZ_CP022878.1	Brucella	Brucella abortus strain BD	235	Complete	BD	2		2	3271067	57.22	3452	3271	99.9	98.7	100		Good	CP022877,CP022878
235.15	NZ_CP007681.1,NZ_CP007680.1	Brucella	Brucella abortus strain BDW	235	Complete	BDW	2		2	3289500	57.1706	3327	3111	99.6	98.6	100		Good	CP007680.1,CP007681.1
235.17	NZ_CP007682.1,NZ_CP007683.1	Brucella	Brucella abortus strain BER	235	Complete	BER	2		2	3288518	57.2354	3302	3060	99.9	99.3	100		Good	CP007683.1,CP007682.1
235.2	NZ_CP007738.1,NZ_CP007737.1	Brucella	Brucella abortus strain BFY	235	Complete	BFY	2		2	3288158	57.2354	3308	3063	99.9	99.3	100		Good	CP007738.1,CP007737.1
235.195	NZ_CP044338.1, NZ_CP044339.1	Brucella	Brucella abortus strain clpP	235	Complete	clpP	2		2	3278466	57.2143	3493	3302	99.9	98.7			Good	CP044338,CP044339
235.183	NZ_CP034695.1, NZ_CP034696.1	Brucella	Brucella abortus strain IVRI/95	235	Complete	IVRI/95	2		2	3295536	57.2465	3493	3307	99.9	98.8			Good	CP034695,CP034696
235.93	NZ_CP022879.1, NZ_CP022880.1	Brucella	Brucella abortus strain MC	235	Complete	MC	2		2	3270868	57.22	3446	3267	99.9	98.7	100		Good	CP022879,CP022880
235.127	NZ_LT671512.1, NZ_LT671513.1	Brucella	Brucella abortus strain Wisconsin	235	Complete	Wisconsin	2		2	3266118	57.2409	3459	3212	99.9	99	99.4		Good	LT671512,LT671513
439376	NC_009667, NC_009668	Brucella	Brucella anthropi ATCC 49188	439375	Complete	ATCC 49188	2	4	6	5205777	56.1	5025	4799	100	100	100		Good	CP000758,CP000759,CP000762,CP000763,CP000760,CP000761
529.178	NZ_CP066050.1, NZ_CP066053.1	Brucella	Brucella anthropi strain FDAARGOS_1039 strain Not applicable	529	Complete	Not applicable	2	3	5	5173962	56.136	5313	4870	100	99.8			Good	CP066050,CP066053,CP066051,CP066052,CP066054
529.7	NZ_CP008820.1, NZ_CP008819.1	Brucella	Brucella anthropi strain OAB	529	Complete	OAB	2	2	4	4901165	56.08	4939	4621	99.9	99.4	100		Good	CP008820,CP008819,CP008817,CP008818
529.176	NZ_CP064062.1, NZ_CP064063.1	Brucella	Brucella anthropi strain PBO	529	Complete	PBO	2	1	3	4858647	56.1135	4831	4505	99.6	98.5			Good	CP064062,CP064063,CP064064
529.95	NZ_CP044970.1, NZ_CP044971.1	Brucella	Brucella anthropi strain T16R-87	529	Complete	T16R-87	2		2	4736879	55.9597	4719	4427	99.8	98.7			Good	CP044970,CP044971
483179	NC_010103, NC_010104	Brucella	Brucella canis ATCC 23365	483179	Complete	ATCC23365	2		2	3312769	57.2	3435	3251	99.8	99	100	0.5	Good	CP000872,CP000873
1.10432e+06	NC_016778, NC_016796	Brucella	Brucella canis HSK A52141	1104321	Complete	HSK A52141	2		2	3277512	57.24	3269	3280	99.6	99	99.5		Good	CP003174,CP003175
1.40889e+06	NZ_HG803175.1, NZ_HG803176.1	Brucella	Brucella canis str. Oliveri	1408887	Complete	Oliveri	2		2	3318655	57.2364	3291	3288	99.7	98.8	100		Good	HG803176.1,HG803175.1
36855.3	NZ_CP016973.1, NZ_CP016974.1	Brucella	Brucella canis strain 2009004498	36855	Complete	2009004498	2		2	3307321	57.25	3342	3074	99.8	98.8	100	1	Good	CP016973,CP016974
36855.3	NZ_CP016977.1,NZ_CP016978.1	Brucella	Brucella canis strain 2010009751	36855	Complete	2010009751	2		2	3277586	57.24	3321	3050	99.6	98.9	99.5		Good	CP016977,CP016978
36855.3	NZ_CP023974.1, NZ_CP023973.1	Brucella	Brucella canis strain FDAARGOS_420	36855	Complete	FDAARGOS_420	2		2	3312764	57.24	3453	3278	99.8	99	100	0.5	Good	CP023974,CP023973
36855.4	NZ_CP007758.1,NZ_CP007759.1	Brucella	Brucella canis strain RM6/66	36855	Complete	RM6/66	2		2	3312751	57.2364	3302	3079	99.8	98.9	100	1	Good	CP007758.1,CP007759.1
36855.3	NZ_CP007629.1,NZ_CP007630.1	Brucella	Brucella canis strain SVA13	36855	Complete	SVA13	2		2	3310315	57.2364	3291	2950	99.8	99	100		Good	CP007630.1,CP007629.1
1.42389e+06	NC_022906.1,NC_022905.1	Brucella	Brucella ceti TE10759-12	1423891	Complete	TE10759-12	2		2	3278034	57.2	3329	2611	99.9	98.4	100	1	Good	CP006897.1,CP006896.1
271865	NZ_CP022604.1 , NZ_CP022603.1	Brucella	Brucella group [Ochrobactrum] quorumnocens A44	271865	Complete	A44	2	2	4	5645291	53.16	5767	5794	99.3	97.6	100	2.4	Good	CP022604,CP022603,CP022605,CP022602
94625.4	NZ_CP061039.1, NZ_CP061040.1	Brucella	Brucella intermedia strain ZJ499	94625	Complete	ZJ499	2		2	4747700	57.6477	4870	4502	99.6	98.7			Good	CP061039,CP061040
546272	NC_012441, NC_012442	Brucella	Brucella melitensis ATCC 23457	546272	Complete	ATCC 23457	2		2	3311219	57.2	3486	3136	99.9	99.3	100		Good	CP001488,CP001489
359391	NC_007618, NC_007624	Brucella	Brucella melitensis biovar Abortus 2308	359391	Complete	2308	2		2	3278307	57.2	3467	3034	99.5	98.5	100		Good	AM040264,AM040265
224915	NZ_CP007763.1, NZ_CP007762.1	Brucella	Brucella melitensis bv. 1 str. 16M	224914	Complete	16M	2		2	3294775	57.22	3354	3110	99.9	99.4	100		Good	CP007763,CP007762
520466	NZ_CP007789.1, NZ_CP007788.1	Brucella	Brucella melitensis bv. 2 str. 63/9	520465	Complete	63/9	2		2	3312958	57.22	3387	3118	99.9	99.2	100		Good	CP007789,CP007788
941967	NC_017244.1, NC_017245.1	Brucella	Brucella melitensis M28	941967	Complete		2		2	3311748	57.22	3366	3363	99.9	99.2	100		Good	CP002459,CP002460
703352	NC_017246.1, NC_017247.1	Brucella	Brucella melitensis M5-90	703352	Complete		2		2	3312229	57.22	3347	3360	99.9	99	100		Good	CP001851,CP001852
1.02983e+06	NC_017248.1, NC_017283.1	Brucella	Brucella melitensis NI	1029825	Complete	NI	2		2	3294475	57.23	3321	3229	99.9	99.2	100		Good	CP002931,CP002932
29459.4	NZ_LT962928.1, NZ_LT962929.1	Brucella	Brucella melitensis strain 1	29459	Complete	1	2		2	3295083	57.2256	3355		99.9	99.3	100		Good	LT962928,LT962929
29459.4	NZ_LT963350.1, NZ_LT963351.1	Brucella	Brucella melitensis strain 1	29459	Complete	1	2		2	3294929	57.2249	3355		99.9	99.3	100		Good	LT963350,LT963351
29459.4	NZ_LT962945.1, NZ_LT962946.1	Brucella	Brucella melitensis strain 1	29459	Complete	1	2		2	3295079	57.2246	3354		99.9	99	100		Good	LT962945,LT962946
29459.4	NZ_LT962940.1, NZ_LT962941.1	Brucella	Brucella melitensis strain 1	29459	Complete	1	2		2	3295230	57.2244	3357		99.9	99.4	100		Good	LT962940,LT962941
29459.4	NZ_LT962947.1, NZ_LT962948.1	Brucella	Brucella melitensis strain 1	29459	Complete	1	2		2	3295073	57.2229	3344		99.9	99.3	100		Good	LT962947,LT962948
29459.4	NZ_LT962910.1, NZ_LT962911.1	Brucella	Brucella melitensis strain 1	29459	Complete	1	2		2	3295156	57.2243	3352		99.9	99.4	100		Good	LT962910,LT962911
29459.4	NZ_LT962943.1, NZ_LT962944.1	Brucella	Brucella melitensis strain 1	29459	Complete	1	2		2	3295219	57.2246	3355		99.9	99.4	100		Good	LT962943,LT962944
29459.4	NZ_LT962914.1, NZ_LT962915.1	Brucella	Brucella melitensis strain 1	29459	Complete	1	2		2	3295161	57.2242	3349		99.9	99.4	100		Good	LT962914,LT962915
29459.4	NZ_LT962926.1, NZ_LT962927.1	Brucella	Brucella melitensis strain 1	29459	Complete	1	2		2	3295221	57.2245	3351		99.9	99.4	100		Good	LT962926,LT962927
29459.4	NZ_LT962922.1, NZ_LT962923.1	Brucella	Brucella melitensis strain 1	29459	Complete	1	2		2	3295104	57.2222	3344		99.9	99.3	100		Good	LT962922,LT962923
29459.4	NZ_LT962916.1, NZ_LT962917.1	Brucella	Brucella melitensis strain 1	29459	Complete	1	2		2	3295145	57.2245	3351		99.9	99.4	100		Good	LT962916,LT962917
29459.4	NZ_LT962924.1, NZ_LT962925.1	Brucella	Brucella melitensis strain 1	29459	Complete	1	2		2	3295128	57.2251	3357		99.9	99.4	100		Good	LT962924,LT962925
29459.4	NZ_LT962912.1, NZ_LT962913.1	Brucella	Brucella melitensis strain 1	29459	Complete	1	2		2	3295212	57.2243	3348		99.9	99.4	100		Good	LT962912,LT962913
29459.4	NZ_LT962920.1, NZ_LT962921.1	Brucella	Brucella melitensis strain 1	29459	Complete	1	2		2	3295087	57.2253	3351		99.9	99.3	100		Good	LT962920,LT962921
29459.4	NZ_LT962918.1, NZ_LT962919.1	Brucella	Brucella melitensis strain 1	29459	Complete	1	2		2	3295085	57.2226	3337		99.9	99.3	100		Good	LT962918,LT962919
29459.4	NZ_LT963348.1, NZ_LT963349.1	Brucella	Brucella melitensis strain 1	29459	Complete	1	2		2	3295056	57.2224	3340		99.9	99.3	100		Good	LT963348,LT963349
29459.4	NZ_LT962930.1, NZ_LT962931.1	Brucella	Brucella melitensis strain 1	29459	Complete	1	2		2	3295070	57.2247	3356		99.9	99.3	100		Good	LT962930,LT962931
29459.4	NZ_LT962932.1, NZ_LT962933.1	Brucella	Brucella melitensis strain 1	29459	Complete	1	2		2	3295083	57.2245	3350		99.9	99.4	100		Good	LT962932,LT962933
29459.4	NZ_LT962938.1, NZ_LT962939.1	Brucella	Brucella melitensis strain 1	29459	Complete	1	2		2	3295033	57.2224	3345		99.9	99.3	100		Good	LT962938,LT962939
29459.4	NZ_LT962934.1, NZ_LT962935.1	Brucella	Brucella melitensis strain 1	29459	Complete	1	2		2	3295203	57.2242	3350		99.9	99.4	100		Good	LT962934,LT962935
29459.4	NZ_LT962936.1, NZ_LT962937.1	Brucella	Brucella melitensis strain 1	29459	Complete	1	2		2	3295047	57.2241	3350		99.9	99.4	100		Good	LT962936,LT962937
29459.4	NZ_LT962953.1, NZ_LT962954.1	Brucella	Brucella melitensis strain 1	29459	Complete	1	2		2	3295107	57.2253	3353		99.9	99.4	100		Good	LT962953,LT962954
29459.4	NZ_LT962951.1, NZ_LT962952.1	Brucella	Brucella melitensis strain 1	29459	Complete	1	2		2	3294987	57.2243	3365		99.9	99.3	100		Good	LT962951,LT962952
29459.4	NZ_LT962949.1, NZ_LT962950.1	Brucella	Brucella melitensis strain 1	29459	Complete	1	2		2	3295066	57.2232	3346		99.9	99.3	100		Good	LT962949,LT962950
29459.4	NZ_CP023171.1, NZ_CP023172.1	Brucella	Brucella melitensis strain 2007BM/1	29459	Complete	2007BM/1	2		2	3302684	56.26	3473	3253	99.9	99.1	100		Good	CP023171,CP023172
29459.2	NZ_CP016983.1, NZ_CP016984.1	Brucella	Brucella melitensis strain 2008724259	29459	Complete	2008724259	2		2	3309874	57.22	3395	3095	99.9	99.2	100		Good	CP016983,CP016984
29459.2	NZ_CP016985.1, NZ_CP016986.1	Brucella	Brucella melitensis strain 2010724553	29459	Complete	2010724553	2		2	3312776	57.21	3394	3106	99.9	99.4	100		Good	CP016985,CP016986
29459.5	NZ_CP008750.1,NZ_CP008751.1	Brucella	Brucella melitensis strain 20236	29459	Complete	20236	2		2	3311875	57.22	3371	3155	99.9	99.1	100		Good	CP008750,CP008751
29459.4	NZ_CP026005.1, NZ_CP026006.1	Brucella	Brucella melitensis strain B3 strain CIIMS-PH-3	29459	Complete	CIIMS-PH-3	2		2	3310711	57.2187	3524	3303	99.9	99	100	0.6	Good	CP026005,CP026006
29459.5	NZ_CP035797.1, NZ_CP035798.1	Brucella	Brucella melitensis strain B9	29459	Complete	B9	2		2	3311825	57.219	3522	3304	99.9	99.2			Good	CP035797,CP035798
29459.4	NZ_CP022875.1, NZ_CP022876.1	Brucella	Brucella melitensis strain BL	29459	Complete	BL	2		2	3312673	57.22	3524	3310	99.9	99.1	100		Good	CP022875,CP022876
29459.3	NZ_CP018478.1, NZ_CP018479.1	Brucella	Brucella melitensis strain BwIM_AFG_63	29459	Complete	BwIM_AFG_63	2		2	3311054	57.22	3523	3349	99.9	99.3	100		Good	CP018478,CP018479
29459.3	NZ_CP018480, NZ_CP018481	Brucella	Brucella melitensis strain BwIM_ALB_46	29459	Complete	BwIM_ALB_46	2		2	3313147	57.22	3528	3352	99.9	99.4	100		Good	CP018480,CP018481
29459.4	NZ_CP018482, NZ_CP018483	Brucella	Brucella melitensis strain BwIM_BGR_21	29459	Complete	BwIM_BGR_21	2		2	3312294	57.22	3522	3350	99.9	99.3	100		Good	CP018482,CP018483
29459.3	NZ_CP018484, NZ_CP018485	Brucella	Brucella melitensis strain BwIM_IRN_28	29459	Complete	BwIM_IRN_28	2		2	3311132	57.22	3516	3348	99.9	99.3	100		Good	CP018484,CP018485
29459.3	NZ_CP018486, NZ_CP018487	Brucella	Brucella melitensis strain BwIM_IRN_37	29459	Complete	BwIM_IRN_37	2		2	3313492	57.22	3521	3352	99.9	99.3	100		Good	CP018486,CP018487
29459.3	NZ_CP018488, NZ_CP018489	Brucella	Brucella melitensis strain BwIM_IRQ_11	29459	Complete	BwIM_IRQ_11	2		2	3312286	57.22	3522	3348	99.9	99.3	100		Good	CP018488,CP018489
29459.3	NZ_CP018490, NZ_CP018491	Brucella	Brucella melitensis strain BwIM_IRQ_32	29459	Complete	BwIM_IRQ_32	2		2	3311923	57.22	3515	3348	99.9	99.3	100		Good	CP018490,CP018491
29459.4	NZ_CP018492, NZ_CP018493	Brucella	Brucella melitensis strain BwIM_IRQ_43	29459	Complete	BwIM_IRQ_43	2		2	3312703	57.22	3523	3350	99.9	99.4	100		Good	CP018492,CP018493
29459.3	NZ_CP018494, NZ_CP018495	Brucella	Brucella melitensis strain BwIM_ITA_45	29459	Complete	BwIM_ITA_45	2		2	3310467	57.22	3513	3349	99.9	99.3	100		Good	CP018494,CP018495
29459.3	NZ_CP018496, NZ_CP018497	Brucella	Brucella melitensis strain BwIM_ITA_55	29459	Complete	BwIM_ITA_55	2		2	3309727	57.22	3517	3349	99.9	99.2	100		Good	CP018496,CP018497
29459.3	NZ_CP018498, NZ_CP018499	Brucella	Brucella melitensis strain BwIM_JOR_13	29459	Complete	BwIM_JOR_13	2		2	3312622	57.21	3520	3349	99.9	99.3	100	0.6	Good	CP018498,CP018499
29459.4	NZ_CP018500, NZ_CP018501	Brucella	Brucella melitensis strain BwIM_KWT_42	29459	Complete	BwIM_KWT_42	2		2	3311497	57.22	3524	3348	99.9	99.1	100		Good	CP018500,CP018501
29459.3	NZ_CP018502, NZ_CP018503	Brucella	Brucella melitensis strain BwIM_MAR_25	29459	Complete	BwIM_MAR_25	2		2	3310615	57.21	3523	3351	99.9	99.2	100		Good	CP018502,CP018503
29459.4	NZ_CP018504, NZ_CP018505	Brucella	Brucella melitensis strain BwIM_SAU_09	29459	Complete	BwIM_SAU_09	2		2	3311334	57.22	3525	3348	99.9	99.1	100		Good	CP018504,CP018505
29459.3	NZ_CP018506, NZ_CP018507	Brucella	Brucella melitensis strain BwIM_SOM_36a	29459	Complete	BwIM_SOM_36a	2		2	3303199	57.22	3504	3346	99.9	99.3	100		Good	CP018506,CP018507
29459.4	NZ_CP018508, NZ_CP018509	Brucella	Brucella melitensis strain BwIM_SOM_36b	29459	Complete	BwIM_SOM_36b	2		2	3303645	57.21	3504	3346	99.9	99.3	100		Good	CP018508,CP018509
29459.4	NZ_CP018510, NZ_CP018511	Brucella	Brucella melitensis strain BwIM_SYR_01	29459	Complete	BwIM_SYR_01	2		2	3311385	57.21	3512	3346	99.9	99.3	100		Good	CP018510,CP018511
29459.3	NZ_CP018512, NZ_CP018513	Brucella	Brucella melitensis strain BwIM_SYR_04	29459	Complete	BwIM_SYR_04	2		2	3312670	57.22	3525	3349	99.9	99.4	100		Good	CP018512,CP018513
29459.3	NZ_CP018514, NZ_CP018515	Brucella	Brucella melitensis strain BwIM_SYR_05	29459	Complete	BwIM_SYR_05	2		2	3311691	57.21	3518	3345	99.9	99.3	100		Good	CP018514,CP018515
29459.3	NZ_CP018516, NZ_CP018517	Brucella	Brucella melitensis strain BwIM_SYR_07	29459	Complete	BwIM_SYR_07	2		2	3312780	57.22	3514	3350	99.9	99.4	100		Good	CP018516,CP018517
29459.4	NZ_CP018518, NZ_CP018519	Brucella	Brucella melitensis strain BwIM_SYR_08	29459	Complete	BwIM_SYR_08	2		2	3313634	57.22	3514	3349	99.9	99.4	100		Good	CP018518,CP018519
29459.4	NZ_CP018520, NZ_CP018521	Brucella	Brucella melitensis strain BwIM_SYR_10	29459	Complete	BwIM_SYR_10	2		2	3313251	57.22	3521	3350	99.9	99.4	100		Good	CP018520,CP018521
29459.4	NZ_CP018522, NZ_CP018523	Brucella	Brucella melitensis strain BwIM_SYR_14	29459	Complete	BwIM_SYR_14	2		2	3312579	57.22	3522	3351	99.9	99.4	100		Good	CP018522,CP018523
29459.4	NZ_CP018524, NZ_CP018525	Brucella	Brucella melitensis strain BwIM_SYR_23	29459	Complete	BwIM_SYR_23	2		2	3312952	57.22	3524	3352	99.9	99.4	100		Good	CP018524,CP018525
29459.4	NZ_CP018526, NZ_CP018527	Brucella	Brucella melitensis strain BwIM_SYR_26	29459	Complete	BwIM_SYR_26	2		2	3312779	57.22	3515	3347	99.9	99.4	100		Good	CP018526,CP018527
29459.4	NZ_CP018528, NZ_CP018529	Brucella	Brucella melitensis strain BwIM_SYR_31	29459	Complete	BwIM_SYR_31	2		2	3312673	57.22	3523	3350	99.9	99.4	100		Good	CP018528,CP018529
29459.3	NZ_CP018530, NZ_CP018531	Brucella	Brucella melitensis strain BwIM_SYR_34	29459	Complete	BwIM_SYR_34	2		2	3312548	57.22	3513	3348	99.9	99.4	100		Good	CP018530,CP018531
29459.3	NZ_CP018532, NZ_CP018533	Brucella	Brucella melitensis strain BwIM_SYR_41	29459	Complete	BwIM_SYR_41	2		2	3312631	57.22	3517	3351	99.9	99.4	100		Good	CP018532,CP018533
29459.3	NZ_CP018534, NZ_CP018535	Brucella	Brucella melitensis strain BwIM_SYR_53	29459	Complete	BwIM_SYR_53	2		2	3313072	57.21	3525	3351	99.9	99.3	100		Good	CP018534,CP018535
29459.3	NZ_CP018536, NZ_CP018537	Brucella	Brucella melitensis strain BwIM_TKM_56	29459	Complete	BwIM_TKM_56	2		2	3311409	57.22	3517	3348	99.9	99.2	100		Good	CP018536,CP018537
29459.3	NZ_CP018538, NZ_CP018539	Brucella	Brucella melitensis strain BwIM_TUR_02	29459	Complete	BwIM_TUR_02	2		2	3313533	57.22	3520	3351	99.9	99.3	100		Good	CP018538,CP018539
29459.4	NZ_CP018540, NZ_CP018541	Brucella	Brucella melitensis strain BwIM_TUR_03	29459	Complete	BwIM_TUR_03	2		2	3312739	57.22	3520	3349	99.9	99.4	100		Good	CP018540,CP018541
29459.4	NZ_CP018542, NZ_CP018543	Brucella	Brucella melitensis strain BwIM_TUR_15	29459	Complete	BwIM_TUR_15	2		2	3312547	57.22	3521	3349	99.9	99.4	100		Good	CP018542,CP018543
29459.4	NZ_CP018544, NZ_CP018545	Brucella	Brucella melitensis strain BwIM_TUR_17	29459	Complete	BwIM_TUR_17	2		2	3312719	57.22	3523	3349	99.9	99.4	100		Good	CP018544,CP018545
29459.4	NZ_CP018546, NZ_CP018547	Brucella	Brucella melitensis strain BwIM_TUR_19	29459	Complete	BwIM_TUR_19	2		2	3312621	57.22	3520	3349	99.9	99.4	100		Good	CP018546,CP018547
29459.4	NZ_CP018548, NZ_CP018549	Brucella	Brucella melitensis strain BwIM_TUR_24	29459	Complete	BwIM_TUR_24	2		2	3312503	57.22	3519	3352	99.9	99.3	100		Good	CP018548,CP018549
29459.4	NZ_CP018550, NZ_CP018551	Brucella	Brucella melitensis strain BwIM_TUR_27	29459	Complete	BwIM_TUR_27	2		2	3314625	57.21	3533	3359	99.9	99.4	100	0.6	Good	CP018550,CP018551
29459.4	NZ_CP018570, NZ_CP018571	Brucella	Brucella melitensis strain BwIM_TUR_30	29459	Complete	BwIM_TUR_30	2		2	3314350	57.21	3519	3353	99.9	99.3	100		Good	CP018570,CP018571
29459.4	NZ_CP018552, NZ_CP018553	Brucella	Brucella melitensis strain BwIM_TUR_38	29459	Complete	BwIM_TUR_38	2		2	3311118	57.21	3521	3345	99.9	99.3	100		Good	CP018552,CP018553
29459.4	NZ_CP018554, NZ_CP018555	Brucella	Brucella melitensis strain BwIM_TUR_39	29459	Complete	BwIM_TUR_39	2		2	3312521	57.22	3513	3349	99.9	99.4	100		Good	CP018554,CP018555
29459.4	NZ_CP018556, NZ_CP018557	Brucella	Brucella melitensis strain BwIM_TUR_40	29459	Complete	BwIM_TUR_40	2		2	3314720	57.22	3525	3353	99.9	99.3	100		Good	CP018556,CP018557
29459.4	NZ_CP018558, NZ_CP018559	Brucella	Brucella melitensis strain BwIM_TUR_51	29459	Complete	BwIM_TUR_51	2		2	3311587	57.22	3526	3348	99.9	99.3	100		Good	CP018558,CP018559
29459.4	NZ_CP018560, NZ_CP018561	Brucella	Brucella melitensis strain BwIM_TUR_59	29459	Complete	BwIM_TUR_59	2		2	3312616	57.22	3518	3351	99.9	99.4	100		Good	CP018560,CP018561
29459.4	NZ_CP018562, NZ_CP018563	Brucella	Brucella melitensis strain BwIM_TUR_60	29459	Complete	BwIM_TUR_60	2		2	3312594	57.22	3522	3351	99.9	99.4	100		Good	CP018562,CP018563
29459.4	NZ_CP018564, NZ_CP018565	Brucella	Brucella melitensis strain BwIM_XXX_12	29459	Complete	BwIM_XXX_12	2		2	3312757	57.22	3526	3352	99.9	99.4	100		Good	CP018564,CP018565
29459.4	NZ_CP018566, NZ_CP018567	Brucella	Brucella melitensis strain BwIM_XXX_22	29459	Complete	BwIM_XXX_22	2		2	3313536	57.22	3516	3349	99.9	99.3	100		Good	CP018566,CP018567
29459.4	NZ_CP018568, NZ_CP018569	Brucella	Brucella melitensis strain BwIM_XXX_54	29459	Complete	BwIM_XXX_54	2		2	3312633	57.22	3518	3351	99.9	99.3	100		Good	CP018568,CP018569
29459.4	NZ_CP022827.1, NZ_CP022828.1	Brucella	Brucella melitensis strain BY38	29459	Complete	BY38	2		2	3311862	57.22	3515	3305	99.9	99.2	100		Good	CP022827,CP022828
29459.4	NZ_CP025680.1, NZ_CP025681.1	Brucella	Brucella melitensis strain CIIMS-BH-2	29459	Complete	CIIMS-BH-2	2		2	3311210	57.221	3515	3297	99.9	99.3	100		Good	CP025680,CP025681
29459.4	NZ_CP026337.1	Brucella	Brucella melitensis strain CIT43	29459	Complete	CIT43	1		1	3311860	57.2199	3505	3295	99.9	99.2	100		Good	CP026337
29459.8	NZ_CP058599.1, NZ_CP058600.1	Brucella	Brucella melitensis strain CVI_STRAIN 6	29459	Complete	CVI_STRAIN 6	2		2	3311219	57.2452	3375	3113	99.9	99.2			Good	CP058599,CP058600
29459.8	NZ_CP058597.1, NZ_CP058598.1	Brucella	Brucella melitensis strain CVI_STRAIN 7	29459	Complete	CVI_STRAIN 7	2		2	3311219	57.2512	3374	3114	99.9	99.1			Good	CP058597,CP058598
29459.6	NZ_CP044340.1, NZ_CP044341.1	Brucella	Brucella melitensis strain M1981	29459	Complete	M1981	2		2	3311895	57.2199	3513	3304	99.9	99.1			Good	CP044340,CP044341
29459.4	NZ_CP024653, NZ_CP024654	Brucella	Brucella melitensis strain QH61 strain abortion	29459	Complete	abortion	2		2	3311767	57.22	3509	3301	99.9	99.2	100	0.6	Good	CP024653,CP024654
29459.4	NZ_CP024715, NZ_CP024716	Brucella	Brucella melitensis strain Rev.1 (passage 101) strain Rev.1 (passage 101) strain Rev.1 (passage 101)	29459	Complete	Rev.1 (passage 101)	2		2	3299170	57.2171	3354		99.9	99.5	100		Good	CP024715,CP024716
29459.6	NZ_CP044342.1, NZ_CP044343.1	Brucella	Brucella melitensis strain RM57	29459	Complete	RM57	2		2	3306324	57.2171	3520	3299	99.9	99			Good	CP044342,CP044343
29459.6	NZ_CP044985.1, NZ_CP044986.1	Brucella	Brucella melitensis strain VB12455	29459	Complete	VB12455	2		2	3311723	57.2175	3594	3301	99.9	97.5			Good	CP044985,CP044986
29459.8	NZ_CP069384, NZ_CP069385	Brucella	Brucella melitensis strain ZHU	29459	Complete	ZHU	2		2	3312015	57.2197	3357	3115	99.9	99.1			Good	CP069384,CP069385
568815	NC_013119, NC_013118	Brucella	Brucella microti CCM 4915	568815	Complete	CCM 4915	2		2	3337369	57.3	3410	3282	99.9	99.3	100	0.5	Good	CP001578,CP001579
444178	NC_009504, NC_009505	Brucella	Brucella ovis ATCC 25840	444178	Complete	ATCC25840	2		2	3275590	57.2	3543	2890	99.8	98	100		Good	CP000709,CP000708
520462	NC_015857.1, NC_015858.1	Brucella	Brucella pinnipedialis B2/94	520461	Complete	B2/94	2		2	3399268	57.2	3416	3325	99.9	98.9	100	1.5	Good	CP002078.1,CP002079.1
120576	NZ_CP061816.1, NZ_CP061815.1	Brucella	Brucella pinnipedialis strain 23a-1	120576	Complete	23a-1	2		2	3312423	57.2698	3330	3084	99.7	98.7			Good	CP061816,CP061815
120576	NZ_CP007743.1, NZ_CP007742.1	Brucella	Brucella pinnipedialis strain 6/566	120576	Complete	6/566	2		2	3331029	57.2716	3335	3095	99.9	99	100	1	Good	CP007743.1,CP007742.1
571257	NZ_CP018779.1, NZ_CP018782.1, NZ_CP018780.1	Brucella	Brucella pituitosa strain AA2	571256	Complete	AA2	3	1	4	5467370	53.6	5488		99.3	97.1	100	6.9	Good	CP018779,CP018782,CP018780,CP018781
419475	NZ_CP015775.1, NZ_CP015776.1	Brucella	Brucella pseudogrignonensis strain K8	419475	Complete	K8	2		2	4992805	53.72	4982	4613	99.4	97.9	100	0.6	Good	CP015775,CP015776
1.14995e+06	NZ_CP019346.1,NZ_CP019347.1	Brucella	Brucella sp. 09RB8471 strain 09RB8471	1149952	Complete	09RB8471	2		2	3434749	57.08	3640	3390	99.7	97.4	98.5	3	Good	CP019346,CP019347
1.84405e+06	NZ_CP019390.1,NZ_CP019391.1	Brucella	Brucella sp. 09RB8910 strain 09RB8910	1844051	Complete	09RB8910	2		2	3592978	57.08	3757	3580	99.6	98.4	99	1.5	Good	CP019390,CP019391
1.14995e+06	NZ_LT599047.1, NZ_LT599048.1	Brucella	Brucella sp. 10RB9215 strain BR10RB9215WGS1	1149953	Complete	BR10RB9215WGS1	2		2	3562813	57.1695	3519	3279	99.6	98.6			Good	LT599047,LT599048
1.8911e+06	NZ_CP016979.1, NZ_CP016980.1	Brucella	Brucella sp. 2002734562	1891098	Complete	2002734562	2		2	3283485	57.22	3366	3112	99.9	99	100		Good	CP016979,CP016980
2.59263e+06	NZ_CP045697.1, NZ_CP045698.1	Brucella	Brucella sp. 2280	2592625	Complete	2280	2		2	3584454	57.0296	3648	3442	98.3	97.5			Good	CP045697,CP045698
2.82114e+06	NZ_CP072546, NZ_CP072547	Brucella	Brucella sp. 458	2821140	Complete	458	2		2	3316585	57.174	3230	3040	99.9	99.5			Good	CP072546,CP072547
2.76935e+06	NZ_CP061088, NZ_CP061089.1	Brucella	Brucella sp. 6810	2769351	Complete	6810	2	1	3	3522910	57.0095	3606	3351	100	99.4			Good	CP061088,CP061089,CP061090
693750	NZ_CP065399.1, NZ_CP065400.1	Brucella	Brucella sp. BO2	693750	Complete	BO2	2		2	3290672	57.1978	3196	3023	99.9	99.2			Good	CP065399,CP065400
2.69191e+06	NZ_CP047232.1, NZ_CP047233.1	Brucella	Brucella sp. BO3	2691913	Complete	BO3	2		2	3378310	57.1122	3343	3135	98.3	97.8			Good	CP047232,CP047233
2.84046e+06	NZ_CP076354, NZ_CP076355, NZ_CP076356, NZ_CP076357	Brucella	Brucella sp. BTU1	2840456	Complete	BTU1	4		4	5879036	52.6909	5931	5394	99	96.8			Good	CP076354,CP076355,CP076356,CP076357
1.17138e+06	NZ_CP013963.1, NZ_CP013964.1	Brucella	Brucella suis 019	1171378	Complete	19	2		2	3302824	57.27	3332	3064	99.9	99.3	100		Good	CP013963,CP013964
204722	NC_017251.1, NC_017250.1	Brucella	Brucella suis 1330	204722	Complete		2		2	3315163	57.2364	3295	3266	99.9	99.3	100		Good	CP002997.1,CP002998.1
29461.1	NZ_CP083232, NZ_CP083233	Brucella	Brucella suis 7121680725	29461	Complete	7121680725	2		2	3297225	57.2408	3268		99.9	99.1			Good	CP083232,CP083233
1.00495e+06	NZ_CP006961.1, NZ_CP006962.1	Brucella	Brucella suis bv. 1 str. S2	1004954	Complete	S2	2		2	3315275	57.25	3514	3230	99.9	99.3	100		Good	CP006961,CP006962
644346	NZ_CP054961, NZ_CP054962	Brucella	Brucella suis bv. 1 strain CVI_58	644346	Complete	CVI_58	2		2	3315357	57.2498	3355	3092	99.7	98.1			Good	CP054961,CP054962
644346	NZ_CP054959, NZ_CP054960	Brucella	Brucella suis bv. 1 strain CVI_59	644346	Complete	CVI_59	2		2	3315569	57.2495	3351	3095	99.7	97.9			Good	CP054959,CP054960
645170	NZ_CP007695.1, NZ_CP007696.1	Brucella	Brucella suis bv. 2 strain Bs143CITA	645170	Complete	Bs143CITA	2		2	3324539	57.1841	3332	3363	99.9	99	100		Good	CP007695.1,CP007696.1
645170	NZ_CP007697.1, NZ_CP007698.1	Brucella	Brucella suis bv. 2 strain Bs364CITA	645170	Complete	Bs364CITA	2		2	3328972	57.1842	3347	3372	99.9	98.9	100	0.5	Good	CP007697.1,CP007698.1
645170	NZ_CP007720.1, NZ_CP007721.1	Brucella	Brucella suis bv. 2 strain Bs396CITA	645170	Complete	Bs396CITA	2		2	3328458	57.1842	3347	3374	99.9	99	100	0.5	Good	CP007721.1,CP007720.1
645170	NZ_CP054945, NZ_CP054946	Brucella	Brucella suis bv. 2 strain CVI_213	645170	Complete	CVI_213	2		2	3324593	57.205	3392	3108	99.6	97.4			Good	CP054945,CP054946
645170	NZ_CP007691.1, NZ_CP007692.1	Brucella	Brucella suis bv. 2 strain PT09143	645170	Complete	PT09143	2		2	3324765	57.1841	3345	3370	99.9	99	100		Good	CP007691.1,CP007692.1
645170	NZ_CP007693.1, NZ_CP007694.1	Brucella	Brucella suis bv. 2 strain PT09172	645170	Complete	PT09172	2		2	3325042	57.1841	3338	3359	99.9	98.9	100		Good	CP007694.1,CP007693.1
520488	NZ_CP007719.1, NZ_CP007718.1	Brucella	Brucella suis bv. 3 str. 686	520487	Complete	686	2		2	3297260	57.24	3324	3053	99.9	99.2	100	0.5	Good	CP007719,CP007718
1.5675e+06	NZ_CP054957, NZ_CP054958	Brucella	Brucella suis bv. 3 strain CVI_71	1567496	Complete	CVI_71	2		2	3303700	57.2392	3344	3075	99.9	98			Good	CP054957,CP054958
1.5675e+06	NZ_CP054955, NZ_CP054956	Brucella	Brucella suis bv. 4 strain CVI_72	1567501	Complete	CVI_72	2		2	3313840	57.2431	3360	3090	99.6	97.8			Good	CP054955,CP054956
1.5675e+06	NZ_CP054953, NZ_CP054954	Brucella	Brucella suis bv. 5 strain CVI_73	1567502	Complete	CVI_73	2		2	3319604	57.2509	3340	3095	99.6	97.7			Good	CP054953,CP054954
29461.5	NZ_CP016981.1, NZ_CP016982.1	Brucella	Brucella suis strain 2004000578	29461	Complete	2004000577	2		2	3315231	57.25	3358	3075	99.9	99.2	100	0.5	Good	CP016981,CP016982
1.31874e+06	NZ_CP010401.1	Bartonella	Candidatus Bartonella ancashi strain 20.00	1318743	Complete	20	1		1	1467695	38.42	1361	1346	99	99	98.2		Good	CP010401
1.27726e+06	NZ_CP004021.1	Liberibacter	Candidatus Liberibacter africanus PTSAPSY	1277257	Complete	PTSAPSY	1		1	1192232	34.5	1169	1017	98.7	97.4	96.5	3.5	Good	CP004021
34020.4	NZ_CP054879.1	Liberibacter	Candidatus Liberibacter africanus strain Ang37	34020	Complete	Ang37	1		1	1191975	34.4927	1241	1034	98.9	95.7			Good	CP054879
1.26113e+06	NC_022793.1	Liberibacter	Candidatus Liberibacter americanus str. Sao Paulo	1261131	Complete	Sao Paulo	1		1	1195201	31.1	1002	983	96.4	96.2	90.3	0.5	Good	CP006604.1
34021.2	NZ_CP061535.1	Liberibacter	Candidatus Liberibacter asiaticus ReuSP1	34021	Complete	ReuSP1	1		1	1230064	36.4805	1195	1043	99.7	99.4			Good	CP061535
1.17453e+06	NC_020549.1	Liberibacter	Candidatus Liberibacter asiaticus str. gxpsy	1174529	Complete	gxpsy	1		1	1268237	36.6	1222	1141	99.8	99.4	99		Good	CP004005.1
931202	NZ_AP014595.1	Liberibacter	Candidatus Liberibacter asiaticus str. Ishi-1	931202	Complete	Ishi-1	1		1	1190853	36.32	1134	1075	99.6	99.3	98	0.5	Good	AP014595.1
537022	NC_012985	Liberibacter	Candidatus Liberibacter asiaticus str. psy62	537021	Complete	psy62	1		1	1226704	36.5	1170	1109	99.9	99.6	99		Good	CP001677
34021.3	NZ_CP029348.1	Liberibacter	Candidatus Liberibacter asiaticus strain AHCA1	34021	Complete	AHCA1	1		1	1233755	36.3618	1217	1056	99.9	99.5	99		Good	CP029348
34021.1	NZ_CP054558.1	Liberibacter	Candidatus Liberibacter asiaticus strain CoFLP	34021	Complete	CoFLP	1		1	1231639	36.4831	1201	1048	98.4	98.2			Good	CP054558
34021.1	NZ_CP040636.1	Liberibacter	Candidatus Liberibacter asiaticus strain JRPAMB1	34021	Complete	JRPAMB1	1		1	1237165	36.4015	1215	1072	98.4	98.2			Good	CP040636
34021.2	NZ_CP019958.1	Liberibacter	Candidatus Liberibacter asiaticus strain JXGC	34021	Complete	JXGC	1		1	1225162	36.4	1214	1062	99.9	99.6	99		Good	CP019958
34021.1	NZ_CP041385.1	Liberibacter	Candidatus Liberibacter asiaticus strain TaiYZ2	34021	Complete	TaiYZ2	1		1	1230623	36.4077	1207	1067	98.4	98.2			Good	CP041385
1.45846e+06	NZ_HG966617.1	Phaeomarinobacter	Candidatus Phaeomarinobacter ectocarpi strain Ec32	1458461	Complete	Ec32	1		1	3415905	58.9	3303	3296	95.9	95.1	95.7		Good	HG966617.1
444444	NZ_CP018095.1	Chelatococcus	Chelatococcus daeguensis strain TAD1	444444	Complete	TAD1	1	1	2	4095174	67.89	3973	3787	97	95.6	99.6	0.8	Good	CP018095,CP018096
1.41675e+06	NZ_CP007236.1, NZ_CP007237.1	Ensifer	Ensifer adhaerens OV14	1416753	Complete	OV14	2	2	4	7709009	61.2768	7557	5451	98.7	95.2	99.5	0.5	Good	CP007236.1,CP007237.1,CP007238.1,CP007239.1
106593	NZ_CP084486.1	Ensifer	Ensifer adhaerens strain E-60	106592	Complete	E-60	1	3	4	7489550	62.3111	7306	6940	99.1	95.4			Good	CP084486,CP084487,CP084488,CP084489
1.7524e+06	NZ_CP034909.1, NZ_CP034910.1	Ensifer	Ensifer alkalisoli strain YIC4027	1752398	Complete	YIC4027	2	1	3	6128433	62.237	6141	6021	99.3	96			Good	CP034909,CP034910,CP034911
716928	NZ_CP023067.1	Ensifer	Ensifer sojae CCBAU 05684	716928	Complete	CCBAU 05684	1	2	3	6094027	62.03	6150	5976	99.5	96.5	99.5		Good	CP023067,CP023069,CP023068
2.81142e+06	NZ_CP070353.1	Ensifer	Ensifer sp. PDNC004	2811423	Complete	PDNC004	1	2	3	6778202	62.771	6656	6352	99.3	96.4			Good	CP070353,CP070352,CP070354
1.62042e+06	NZ_CP011479.1	Hoeflea	Hoeflea sp. IMCC20628	1620421	Complete	IMCC20628	1	2	3	5119813	58.84	5073	4811	98.4	96.7	100	1.5	Good	CP011479,CP011480,CP011481
1.02976e+06	NC_022997.1	Hyphomicrobium	Hyphomicrobium nitrativorans NL23	1029756	Complete	NL23	1		1	3653837	63.88	3635	3331	96.2	95	98.8	0.8	Good	CP006912
2.79569e+06	NZ_AP024269.1	Kaistia	Kaistia sp. 32K	2795690	Complete	32K	1		1	5352285	66.4897	5120	5002	98.3	96.7			Good	AP024269
187305	NZ_CP019630.1	Roseibium	Roseibium aggregatum strain RMAR6-6	187304	Complete	RMAR6-6	1	2	3	6650994	58.9	6442	6097	98.5	96.2	100		Good	CP019630,CP019631,CP019632
1.67492e+06	NZ_CP011927.1	Labrenzia	Labrenzia sp. CP4	1674922	Complete	CP4	1	1	2	6051301	58.98	5859	5317	98.6	97.1	100		Good	CP011927,CP011928
2.59002e+06	NZ_CP041191.1	Labrenzia	Labrenzia sp. PHM005	2590016	Complete	PHM005	1	1	2	6186799	55.0219	6030	5520	99	97			Good	CP041191,CP041190
2.58786e+06	NZ_CP045354.1	Labrenzia	Labrenzia sp. THAF82	2587861	Complete	THAF82	1		1	6395015	54.9913	6461	5967	98.8	96.5			Good	CP045354
2.02186e+06	NZ_CP022529.1	Labrenzia	Labrenzia sp. VG12	2021862	Complete	VG12	1		1	5977548	59.89	5741	5425	99.3	97	100		Good	CP022529
2.30599e+06	NZ_LS999833.1, NZ_LS999834.1, NZ_LS999835.1, NZ_LS999836.1	Lentilitoribacter	Lentilitoribacter sp. Alg239-R112	2305987	Complete	Alg239-R112	4		4	3910419	44.324	3928		95.8	95.2			Good	LS999833,LS999834,LS999835,LS999836
1.21534e+06	NC_019907.1	Liberibacter	Liberibacter crescens BT-1	1215343	Complete	BT-1	1		1	1504659	35.36	1422	1378	99.9	99.8	97	4.9	Good	CP003789.1
1.27313e+06	NZ_CP010522.1	Liberibacter	Liberibacter crescens strain BT-0	1273132	Complete	BT-0	1		1	1522119	35.4	1429	1149	99.6	99.1	97		Good	CP010522
1.48626e+06	NZ_CP010803.1	Martelella	Martelella endophytica strain YC6887	1486262	Complete	YC6887	1		1	4817335	62.14	4634	4028	97.4	95.8	100		Good	CP010803
686598	NZ_CP014275.1	Martelella	Martelella sp. AD-3	686597	Complete	AD-3	1	2	3	5036008	62.29	4852	4599	97.2	95.3	99.6	0.8	Good	CP014275,CP014276,CP014277
1.08293e+06	NZ_CP015318.1	Mesorhizobium	Mesorhizobium amorphae CCNWGS0123	1082933	Complete	CCNWGS0123	1	4	5	7343952	62.87	7374	6737	99	95.7	100	0.9	Good	CP015318,CP015319,CP015320,CP015321,CP015322
278149	NZ_CP015064.1	Mesorhizobium	Mesorhizobium ciceri biovar biserrulae strain WSM1284	278148	Complete	WSM1284	1	1	2	6880454	62.47	6926	6437	99.3	96.2	100		Good	CP015064,CP015065
765698	NC_014923.1	Mesorhizobium	Mesorhizobium ciceri biovar biserrulae WSM1271	765698	Complete	WSM1271	1	1	2	6690028	62.56	6763	6264	99.2	95.9	100		Good	CP002447,CP002448
39645.9	NZ_CP015062.1	Mesorhizobium	Mesorhizobium ciceri strain CC1192	39645	Complete	CC1192	1	1	2	6943628	62.46	7096	6578	99.4	96	100		Good	CP015062,CP015063
2.06607e+06	NZ_CP052770.1	Mesorhizobium	Mesorhizobium japonicum strain R7ANSstar	2066070	Complete	R7ANSstar	1		1	6028604	63.2447	6027	5798	97.3	96			Good	CP052770
266836	NC_002678	Mesorhizobium	Mesorhizobium loti MAFF303099	266835	Complete	MAFF303099	1	1	3	7596297	62.5	7150	7271	100	99.6	100		Good	BA000012,BA000013,AP003017
935546	NZ_CP016079.1	Mesorhizobium	Mesorhizobium loti NZP2037	935546	Complete	NZP2037	1	1	2	7481739	62.77	7716	7103	99.2	95.8	100	1.4	Good	CP016079,CP016080
1.29537e+06	NZ_CP044218.1	Mesorhizobium	Mesorhizobium soli strain NIBRBAC000500504	1295366	Complete	NIBRBAC000500504	1	1	2	6024790	63.1682	5929		98.4	95.6			Good	CP044218,CP044217
2.74452e+06	NZ_AP023242.1	Mesorhizobium	Mesorhizobium sp. 113-1-2	2744515	Complete	113-1-2	1		1	7938383	62.7798	8046	7616	99.2	96.1			Good	AP023242
2.58447e+06	NZ_CP040914.1	Mesorhizobium	Mesorhizobium sp. 8	2584466	Complete	8	1		1	4810323	65.1847	4773	4574	98.3	96.5			Good	CP040914
2.10845e+06	NZ_CP031834.1	Mesorhizobium	Mesorhizobium sp. DCY119	2108445	Complete	DCY119	1		1	4837821	61.9211	4840		99.1	98.1	100	0.9	Good	CP031834
2.65425e+06	NZ_CP045496.1	Mesorhizobium	Mesorhizobium sp. INR15	2654248	Complete	INR15	1	4	5	7458624	61.9177	7836	7297	98.4	95.1			Good	CP045496,CP045497,CP045498,CP045499,CP045500
2.77748e+06	NZ_AP024109.1	Mesorhizobium	Mesorhizobium sp. J8	2777475	Complete	J8	1		1	6690860	63.8035	6658	6325	99.2	95.7			Good	AP024109
2.49368e+06	NZ_CP034455.1	Mesorhizobium	Mesorhizobium sp. M1A.F.Ca.IN.022.06.1.1	2493680	Complete	M1A.F.Ca.IN.022.06.1.1	1		1	6278406	63.2838	6513	6022	98.2	95.5			Good	CP034455
2.49367e+06	NZ_CP034445.1	Mesorhizobium	Mesorhizobium sp. M2A.F.Ca.ET.043.02.1.1	2493670	Complete	M2A.F.Ca.ET.043.02.1.1	1		1	6700763	63.6269	6871	6421	99	96.5			Good	CP034445
2.49368e+06	NZ_CP034450.1	Mesorhizobium	Mesorhizobium sp. M4B.F.Ca.ET.058.02.1.1	2493675	Complete	M4B.F.Ca.ET.058.02.1.1	1		1	6461656	63.7324	6657	6206	99.3	95			Good	CP034450
2.49368e+06	NZ_CP034452.1	Mesorhizobium	Mesorhizobium sp. M6A.T.Cr.TU.016.01.1.1	2493677	Complete	M6A.T.Cr.TU.016.01.1.1	1		1	6784580	62.1996	6977	6540	98.8	95.3			Good	CP034452
2.49368e+06	NZ_CP034779.1	Mesorhizobium	Mesorhizobium sp. M7A.F.Ce.TU.012.03.2.1	2493681	Complete	M7A.F.Ce.TU.012.03.2.1	1		1	6728125	62.4877	6942	6575	99.1	95.9			Good	CP034779
2.49368e+06	NZ_CP034454.1	Mesorhizobium	Mesorhizobium sp. M8A.F.Ca.ET.057.01.1.1	2493679	Complete	M8A.F.Ca.ET.057.01.1.1	1		1	6629336	62.9114	6907	6329	98.7	95.3			Good	CP034454
2.49367e+06	NZ_CP034443.1	Mesorhizobium	Mesorhizobium sp. M9A.F.Ca.ET.002.03.1.2	2493668	Complete	M9A.F.Ca.ET.002.03.1.2	1		1	6415165	62.5189	6668	6179	99	95.3			Good	CP034443
675281	NZ_CP061080.1	Aquibium	Aquibium microcysteis sp. N3	675281	Complete	N3	1		1	6109263	67.8985	5987		98.3	95.6			Good	CP061080
2.65425e+06	NZ_CP045492.1	Mesorhizobium	Mesorhizobium sp. NBSH29	2654249	Complete	NBSH29	1	3	4	4007556	58.9452	4209	3938	98.6	97.7			Good	CP045492,CP045493,CP045494,CP045495
2.08239e+06	NZ_CP029562.1	Mesorhizobium	Mesorhizobium sp. Pch-S	2082387	Complete	Pch-S	1		1	6619214	62.1863	6683	6276					Good	CP029562
272631	NC_012808	Methylorubrum	Methylorubrum extorquens AM1	272630	Complete	AM1	1	4	5	6879778	68.5	6453	6216	99.3	97	100		Good	CP001510,CP001512,CP001513,CP001514,CP001511
440086	NC_011757	Methylorubrum	Methylorubrum extorquens CM4	440085	Complete	CM4	1	2	3	6180732	68.1	5681	5516	99.4	96.4	100	0.8	Good	CP001298,CP001300,CP001299
419610	NC_010172	Methylorubrum	Methylorubrum extorquens PA1	419610	Complete	PA1	1		1	5471154	68.2	4970	4829	99.7	98.9	100		Good	CP000908
408.22	NZ_CP019322.1	Methylorubrum	Methylorubrum extorquens strain PSBB040	408	Complete	PSBB040	1		1	5654313	68.22	5663	5201	99.5	97.6	100	1.6	Good	CP019322
408.23	NZ_LT962688.1	Methylorubrum	Methylorubrum extorquens strain TK0001_PRJEB23178	408	Complete	TK0001_PRJEB23178	1		1	5715512	68.2894	6074	6160	99.3	96.2	100	1.2	Good	LT962688
410.25	NZ_CP092848.1	Methylobacterium	Methylorubrum organophilum WPA_B	410	Complete	WPA_B	1	2	3	5319780	69.8044	5355	4961	98.3	95.8			Good	CP092848,CP092849,CP092850
693986	NZ_CP003811.1	Methylobacterium	Methylorubrum oryzae CBMB20	693986	Complete	CBMB20	1		1	6286629	69.77	5915	6274	98.7	96.5	100		Good	CP003811.1
334853	NZ_CP090349.1	Methylobacterium	Methylobacterium oryzae H33R-06	334852	Complete	H33R-06	1	4	5	6652319	71.0372	6843	6293	99	97			Good	CP090349,CP090350,CP090351,CP090352,CP090353
418224	NZ_CP015367.1	Methylobacterium	Methylobacterium phyllosphaerae strain CBMB27	418223	Complete	CBMB27	1	3	4	6316624	69.57	6264	5796	98.6	95.8	100		Good	CP015367,CP015368,CP015369,CP015370
441621	NC_010725	Methylorubrum	Methylorubrum populi BJ001	441620	Complete	BJ001	1	2	3	5848997	69.4	5468	5365	99.1	97.3	100		Good	CP001029,CP001031,CP001030
223967	NZ_AP014809.1	Methylorubrum	Methylorubrum populi strain P-1M	223967	Complete	P-1M	6		6	5943875	69.05	5942	5638	99.1	96.5	100	0.8	Good	AP014809,AP014810,AP014811,AP014812,AP014813,AP014814
426355	NC_010505	Methylobacterium	Methylobacterium radiotolerans JCM 2831	426355	Complete	JCM 2831	1	8	9	6899110	71	6462	6431	99.8	99.6	100		Good	CP001001,CP001003,CP001002,CP001004,CP001007,CP001008,CP001005,CP001006,CP001009
31998.8	NZ_CP090579.1	Methylobacterium	Methylobacterium radiotolerans NYY1	31998	Complete	NYY1	1	7	8	6853233	71.0528	7080	6441	99.4	97.5			Good	CP090579,CP090580,CP090581,CP090582,CP090583,CP090584,CP090585,CP090586
2.20283e+06	NZ_CP029551.1	Methylobacterium	Methylobacterium sp. 17Sr1-43	2202828	Complete	17Sr1-43	1		1	5539695	70.4468	5544	5103	98.9	95.7	100		Good	CP029551
925818	NZ_CP006992.1	Methylobacterium	Methylobacterium sp. AMS5	925818	Complete	AMS5	1	3	4	5599206	68.41	5475	5178	99.3	97.9	100		Good	CP006992,CP006993,CP006994,CP006995
1.47902e+06	NZ_CP017640.1	Methylobacterium	Methylobacterium sp. C1	1479019	Complete	C1	1		1	6459145	71.23	6581		98.9	97.3	93.7		Good	CP017640
1.82687e+06	NZ_CP016429.1	Methylobacterium	Methylobacterium sp. XJLM	739141	Complete	XJLM	1	1	2	6666616	69.8885	6712	5995	98.7	95.6	100		Good	CP016429,CP017427
29429.3	NZ_CP021054.1	Methylobacterium	Methylobacterium zatmanii strain PSBB041	29429	Complete	PSBB041	1	1	2	5612218	68.28	5627	5142	99.6	97.4	100		Good	CP021054
1.38446e+06	NZ_AP014648.1	Methyloceanibacter	Methyloceanibacter caenitepidi Gela4	1384459	Complete	Gela4	1		1	3424964	62.84	3332	3342	96.7	95.9	98	0.8	Good	AP014648.1
227605	NZ_LR536450.1	Methylocella	Methylocella tundrae strain MTUNDRAET4 annotated genome	227605	Complete	MTUNDRAET4 annotated genome	1	2	3	4422463	61.787	5094	4941	98.7	95.3			Good	LR536450,LR536451,LR536452
134.9	NZ_CP044331.1	Methylocystis	Methylocystis parvus strain BRCS2	134	Complete	BRCS2	1	2	3	4529043	63.3554	4823	4300	97	95.3			Good	CP044331,CP044332,CP044333
173366	NZ_CP044328.1	Methylocystis	Methylocystis rosea strain BRCS1	173366	Complete	BRCS1	1	2	3	3795456	62.6908	4113	3610	98.1	96.7			Good	CP044328,CP044329,CP044330
173366	NZ_CP034086.1	Methylocystis	Methylocystis rosea strain GW6	173366	Complete	GW6	1	2	3	4209683	62.4841	4577	4024	99.6	98			Good	CP034086,CP034087,CP034088
743836	NZ_CP091318.1	Methylocystis	Methylocystis sp. SB2	743836	Complete	SB2	1		1	3543002	62.698	3870	3410	98.9	96.5			Good	CP091318
187303	NC_018485.1	Methylocystis	Methylocystis sp. SC2	187303	Complete	SC2	1		1	3773444	63.4	3948	3666	99.9	99.9	98.8	1.6	Good	HE956757.1
223967	NZ_CP039546.1	Methylorubrum	Methylorubrum populi strain YC-XJ5 strain YC-XJ1	223967	Complete	YC-XJ1	1		1	5395646	69.3611	5342	5005	99.3	97.8			Good	CP039546
595536	NZ_CP023737.1	Methylosinus	Methylosinus trichosporium OB3b	595536	Complete	OB3b	1	3	4	5183433	65.79	5252	4740	96.3	95.3	98.8	1	Good	CP023737,CP023738,CP023739,CP023740
2.82276e+06	NZ_CP073764.1	Methylovirgula	Methylovirgula sp. HY1	2822761	Complete	HY1	1	1	2	3736643	60.0774	4023	3552	96.8	95.4			Good	CP073764,CP073765
2.65133e+06	NZ_CP045423.1	Microvirga	Microvirga sp. HR1	2651334	Complete	HR1	1		1	3823049	67.7143	3746	3550					Good	CP045423
399.197	NZ_CP090095.1	Neorhizobium	Neorhizobium galegae 7g	399	Complete	7g	1	2	3	6049186	61.6764	6057	5783	98.2	96.7			Good	CP090095,CP090096,CP090097
1.0288e+06	NZ_HG938355.1	Neorhizobium	Neorhizobium galegae bv. officinalis bv. officinalis str. HAMBI 1141	1028801	Complete	HAMBI 1141	1	1	3	6413184	61.258	6306	6153	97.9	96.4	100		Good	HG938355.1,HG938357.1,HG938356.1
1.0288e+06	NZ_HG938353.1	Neorhizobium	Neorhizobium galegae bv. orientalis str. HAMBI 540	1028800	Complete	HAMBI 540	1	1	2	6455027	61.248	6356	6170	97.6	95.7	100		Good	HG938353.1,HG938354.1
1.82598e+06	NZ_CP030827.1	Neorhizobium	Neorhizobium sp. NCHU2750	1825976	Complete	NCHU2750	1	6	7	6351242	60.3002	6255	5923	98.3	95.6			Good	CP030827,CP030828,CP030829,CP030830,CP030832,CP030833,CP030831
472176	NZ_CP019044.1	Salaquimonas	Salaquimonas pukyongi strain RR3-28	472175	Complete	RR3-28	1		1	3357577	58.59	3515		96.9	95.2	97	1.5	Good	CP019044
430679	NZ_CP078143.1	Nitratireductor	Nitratireductor kimnyeongensis strain KACC 11904	430679	Complete	KACC 11904	1	1	2	4052255	59.8033	4013	3798	98.3	97.3			Good	CP078143,CP078144
1.75699e+06	NZ_CP029208.1,	Nitratireductor	Nitratireductor sp. OM-1	1756988	Complete	OM-1	1	1	2	4835764	61.9403	4691		97.5	95	100	1.5	Good	CP029208,CP029209
2.5996e+06	NZ_CP042301.2	Nitratireductor	Nitratireductor sp. SY7	2599600	Complete	SY7	1		1	4838830	64.8951	4835	4684	97.6	95			Good	CP042301
323098	NC_007964	Nitrobacter	Nitrobacter hamburgensis X14	323097	Complete		1	3	4	5011522	61.6	5126	4326	99.7	99.2	100	1.6	Good	CP000319,CP000320,CP000321,CP000322
323099	NC_007406	Nitrobacter	Nitrobacter winogradskyi Nb-255	323098	Complete	Nb-255	1		1	3402093	62	3552	3122	99	98.2	98.3		Good	CP000115
1.21904e+06	NZ_CP034179.1	Caenibius	Caenibius tardaugens NBRC 16725	1219035	Complete	NBRC 16725	1		1	4358096	61.2484	4300	4040	98.1	95.9			Good	CP034179
29461.1	NZ_CP007717.1, NZ_CP007716.1	Brucella	Brucella suis strain 513UK	29461	Complete	513UK	2		2	3319697	57.2716	3272	3052	99.6	99.1	100	0.5	Good	CP007716.1,CP007717.1
29461.1	NZ_CP083232.1, NZ_CP083233.1	Brucella	Brucella suis strain 7121680725	29461	Complete	7121680725	2		2	3297225	57.2408	3268		99.9	99.1			Good	CP083232,CP083233
29461.1	NZ_CP083232.1, NZ_CP083233.1	Brucella	Brucella suis strain 7121680725	29461	Complete	7121680725	2		2	3297225	57.2408	3268		99.9	99.1			Good	CP083232,CP083233
29461.1	NZ_CP083232.1, NZ_CP083233.1	Brucella	Brucella suis strain 7121680725	29461	Complete	7121680725	2		2	3297225	57.2408	3268		99.9	99.1			Good	CP083232,CP083233
29461.1	NZ_CP083232.1, NZ_CP083233.1	Brucella	Brucella suis strain 7121680725	29461	Complete	7121680725	2		2	3297225	57.2408	3268		99.9	99.1			Good	CP083232,CP083233
29461.5	NZ_CP024420, NZ_CP024421	Brucella	Brucella suis strain QH05	29461	Complete	QH05	2		2	3315195	57.25	3462	3282	99.9	99.1	100		Good	CP024420,CP024421
1.03171e+06	NC_017538.1	Afipia	Afipia carboxidovorans OM4	1031710	Complete	OM4	1	2	3	3839771	62.36	3820	3574	99.6	98.7	100		Good	CP002821,CP002822,CP002823
1.03171e+06	NC_017538.1	Afipia	Afipia carboxidovorans OM4	1031710	Complete	OM4	1	2	3	3839771	62.36	3900	3574	99.5	98.7	100		Good	CP002821,CP002822,CP002823
504832	NC_015684.1	Afipia	Afipia carboxidovorans OM5	504832	Complete	OM5	1	2	3	3896074	62.33	3949	3629	99.7	99.3	100		Good	CP002826,CP002827,CP002828
1.40221e+06	NZ_CP032312.1	Pannonibacter	Pannonibacter phragmitetus BB	1402210	Complete	BB	1	2	3	5530656	63.4879	5189		99.3	96.9	100		Good	CP032312,CP032313,CP032314
121719	NZ_CP013068.1	Pannonibacter	Pannonibacter phragmitetus strain 31801	121719	Complete	31801	1	1	2	5669701	63.37	5382	5046	99	96.7	100	0.7	Good	CP013068,CP013069
121719	NZ_CM011124.1	Pannonibacter	Pannonibacter phragmitetus strain H1-4	121719	Complete	H1-4	1	2	3	5446738	63.5671	5153		99.1	96.3			Good	CM011124.1
402882	NC_009719	Parvibaculum	Parvibaculum lavamentivorans DS-1	402881	Complete	DS-1	1		1	3914745	62.3	3768	3636	99.9	99.9	100		Good	CP000774
2.57023e+06	NZ_CP039865.1	Phreatobacter	Phreatobacter sp. NMCR1094	2570229	Complete	NMCR1094	1		1	4975052	65.7714	4828	4675					Good	CP039865
555316	NZ_CP088292.1	Phyllobacterium	Phyllobacterium sp. T1018	555316	Complete	T1018	1	1	2	3872269	59.1059	3835	3678	98.6	97.6			Good	CP088292,CP088293
555318	NZ_CP088273.1	Phyllobacterium	Phyllobacterium sp. T1293	555317	Complete	T1293	1	3	4	5074034	55.1444	5087	4789	98.4	95.4			Good	CP088273,CP088275,CP088276,CP088274
2.83477e+06	NZ_CP075361.1	Pseudochrobactrum	Pseudochrobactrum sp. C130915_07	2834768	Complete	C130915_07	1	4	5	4000992	51.5615	3902	3603	98.8	97.1			Good	CP075361,CP075360,CP075362,CP075359,CP075358
2.83477e+06	NZ_CP075355.1	Pseudochrobactrum	Pseudochrobactrum sp. C150915_16	2834769	Complete	C150915_16	1	4	5	3970257	51.5506	3914	3575	98.8	96.9			Good	CP075355,CP075356,CP075357,CP075353,CP075354
2.83477e+06	NZ_CP075349.1	Pseudochrobactrum	Pseudochrobactrum sp. C150915_17	2834770	Complete	C150915_17	1	4	5	4000892	51.5615	3930	3613	98.8	96.7			Good	CP075349,CP075348,CP075351,CP075350,CP075352
2.8641e+06	NZ_CP080493.1	Pseudochrobactrum	Pseudochrobactrum sp. Wa41.01b-1	2864102	Complete	Wa41.01b-1	1		1	3474351	51.5969	3357	3110	98.5	96.9			Good	CP080493
2.56228e+06	NZ_CP039740.1	Pseudolabrys	Pseudolabrys sp. FHR47	2562284	Complete	FHR47	1		1	4517519	63.61	4437						Good	CP039740
1.89804e+06	NZ_CP074126.1	Pseudovibrio	Pseudovibrio brasiliensis strain Ab134	1898042	Complete	Ab134	1	5	6	6030410	52.1132	5711	5312	99.6	98.8			Good	CP074126,CP074127,CP074128,CP074129,CP074130,CP074131
1.13819e+06	NZ_CP071612.1	Rhizobium	Rhizobium bangladeshense strain BLR175	1138189	Complete	BLR175	1	5	6	6348611	60.9143	6443	5977	99.2	96.4			Good	CP071612,CP071613,CP071614,CP071615,CP071616,CP071617
648995	CP076846, CP076847	Rhizobium	Rhizobium pusense strain SX41	648995	Complete	SX41	2	3	5	5483852	59.3071	5596	5263	99.4	97.8			Good	CP076846,CP076847,CP076848,CP076849,CP076850
1.13819e+06	NZ_CP071604.1	Rhizobium	Rhizobium binae strain BLR195	1138190	Complete	BLR195	1	7	8	7055288	61.0726	7219	6704	99.2	95.4			Good	CP071604,CP071605,CP071606,CP071607,CP071608,CP071609,CP071610,CP071611
1.43205e+06	NZ_CP006986.1	Rhizobium	Rhizobium etli bv. mimosae str. IE4771	1432050	Complete	IE4771	1	1	6	7057405	61.0944	6881	6743	99	95.3	100		Good	CP006986.1,CP006989.1,CP006990.1,CP006988.1,CP006987.1,CP006991.1
1.43205e+06	NZ_CP007641.1	Rhizobium	Rhizobium etli bv. phaseoli str. IE4803	1432049	Complete	IE4803	1	4	5	6997434	61.11	6839	6599	99.3	95.3	100		Good	CP007641.1,CP007645.1,CP007642.1,CP007643.1,CP007644.1
347834	NC_007761	Rhizobium	Rhizobium etli CFN 42	347834	Complete	CFN42	1	6	7	6530228	61	6348	5963	99	95.4	100	0.6	Good	CP000133,CP000134,CP000135,CP000136,U80928,CP000137,CP000138
491917	NC_010994	Rhizobium	Rhizobium etli CIAT 652	491916	Complete	CIAT 652	1	3	4	6448048	61.3	6118	6056	98.8	95.5	100		Good	CP001074,CP001076,CP001077,CP001075
29449.2	NZ_CP013500.1	Rhizobium	Rhizobium etli strain N561	29449	Complete	N561	1	4	5	6478651	61.12	6579	6128	98.7	95.5	100		Good	CP013500,CP013501,CP013502,CP013503,CP013504
29449.2	NZ_CP020906.1	Rhizobium	Rhizobium etli strain NXC12	29449	Complete	NXC12	1	5	6	6756853	61.04	6913	6393	99.2	95	100		Good	CP020906,CP020907,CP020908,CP020909,CP020910,CP020911
29449.2	NZ_CP021024.1	Rhizobium	Rhizobium etli strain TAL 182	29449	Complete	TAL 182	1	5	6	6402377	61.17	6595	6184	98.8	95.7	100		Good	CP021024,CP021025,CP021026,CP021027,CP021028,CP021029
1.33506e+06	NZ_LR723670.1	Pseudorhizobium	Pseudorhizobium flavum strain YW14	1335061	Complete	YW14	1	4	5	4749058	61.5365	4784		98.7	96.3			Good	LR723670,LR723671,LR723672,LR723673,LR723674
1.41811e+06	NZ_CP006877.1	Rhizobium	Rhizobium gallicum bv. gallicum R602	1041138	Complete	R602	1	3	4	7311190	59.61	7619	7041	99	95.3	100		Good	CP006877.1,CP006878.1,CP006879.1,CP006880.1
1.07693e+06	NZ_CP088090.1	Rhizobium	Rhizobium laguerreae strain WSM1455	1076926	Complete	WSM1455	1	4	5	6969233	60.8405	7212	6784	99.5	97			Good	CP088090,CP088091,CP088092,CP088093,CP088094
1.03399e+06	NZ_CP007067.1	Rhizobium	Rhizobium leguminosarum bv. trifolii CB782	1033991	Complete	CB782	1	3	4	6703653	61.0123	6580	6496	99.6	97.1	100		Good	CP007067.1,CP007070.1,CP007068.1,CP007069.1
386.179	NZ_CP050091.1	Rhizobium	Rhizobium leguminosarum bv. trifolii strain 22B	386	Complete	22B	1	5	6	7496056	60.906	7632	7158	97.4	95.5			Good	CP050091,CP050095,CP050096,CP050094,CP050093,CP050092
754523	NZ_CP007045.1	Rhizobium	Rhizobium leguminosarum bv. trifolii WSM1689	754523	Complete	WSM1689	1	5	6	6903379	60.9297	6828	6711	99.4	97.2	100	1.1	Good	CP007045.1,CP007050.1,CP007048.1,CP007047.1,CP007049.1,CP007046.1
387.28	NZ_CP022564.1	Rhizobium	Rhizobium leguminosarum bv. viciae	387	Complete	BIHB 1148	1	6	7	6957630	61	7219	6784	99.5	96.4	100		Good	CP022564,CP022565,CP022566,CP022567,CP022568,CP022569,CP022570
387.29	NZ_CP022665.1	Rhizobium	Rhizobium leguminosarum bv. viciae	387	Complete		1	6	7	7952546	60.59	8355	7771	99.7	95.2	100	1.1	Good	CP022665,CP022666,CP022667,CP022668,CP022669,CP022670,CP022671
216596	NC_008380	Rhizobium	Rhizobium leguminosarum bv. viciae 3841	216596	Complete	3841	1	6	7	7751309	60.9	7483	7143	100	99.9	100		Good	AM236080,AM236081,AM236082,AM236083,AM236084,AM236085,AM236086
387.278	NZ_CP088095.1	Rhizobium	Rhizobium leguminosarum bv. viciae strain SU303	387	Complete	SU303	1	4	5	7074845	60.957	7172	6769	99.7	96.9			Good	CP088095,CP088096,CP088097,CP088098,CP088099
387.138	NZ_CP025509.1	Rhizobium	Rhizobium leguminosarum bv. viciae strain UPM791	387	Complete	UPM791	1	5	6	7837567	60.5124	8004	7319	99.9	96.2	100	0.6	Good	CP025509,CP025507,CP025508,CP025505,CP025510,CP025506
384.1	NZ_CP090090.1	Rhizobium	Rhizobium leguminosarum Gr 12/7	384	Complete	Gr 12/7	1	4	5	7762839	60.6177	7993	7393	99.9	95.8			Good	CP090090,CP090093,CP090091,CP090092,CP090094
384.95	NZ_CP030760.1	Rhizobium	Rhizobium leguminosarum strain ATCC 14479	384	Complete	ATCC 14479	1	4	5	7935223	60.5261	8099	7561	99.7	95.5	100	1.1	Good	CP030760,CP030761,CP030762,CP030763,CP030764
384.432	NZ_CP071626.1	Rhizobium	Rhizobium leguminosarum strain GLR17	384	Complete	GLR17	1	5	6	7503296	60.8751	7653	7165	99.6	95.5			Good	CP071626,CP071627,CP071628,CP071629,CP071630,CP071631
384.94	NZ_CP025012.1	Rhizobium	Rhizobium leguminosarum strain Norway	384	Complete	Norway	1	5	6	7788085	60.6415	8130	7866	99.5	96.1	100		Good	CP025012,CP025013,CP025014,CP025015,CP025016,CP025017
384.431	NZ_CP071399.1	Rhizobium	Rhizobium leguminosarum strain OyaliB	384	Complete	OyaliB	1	5	6	7465802	60.8108	7692	7131	99.5	96.2			Good	CP071399,CP071400,CP071401,CP071402,CP071403,CP071404
384.21	NZ_CP018228.1	Rhizobium	Rhizobium leguminosarum strain Vaf-108	384	Complete	Vaf-108	1	8	9	8447336	60.51	9049	8286	99.4	95.9	100	1.1	Good	CP018228,CP018229,CP018230,CP018231,CP018232,CP018233,CP018234,CP018235,CP018236
384.101	NZ_CP090098.1	Rhizobium	Rhizobium leguminosarum Tp73_4	384	Complete	Tp73_4	1	5	6	7583662	60.9526	7799	7221	99.7	97			Good	CP090098,CP090103,CP090102,CP090099,CP090100,CP090101
1.13819e+06	NZ_CP071454.1	Rhizobium	Rhizobium lentis strain BLR27	1138194	Complete	BLR27	1	4	5	6423001	61.1911	6543	6149	99.6	96.5			Good	CP071454,CP071455,CP071456,CP071457,CP071458
396.11	NZ_CP013585.1	Rhizobium	Rhizobium phaseoli strain N161	396	Complete	N161	1	4	5	6720332	61.38	6754	6289	99	95	100	1.1	Good	CP013585,CP013586,CP013587,CP013588,CP013589
396.9	NZ_CP013580.1	Rhizobium	Rhizobium phaseoli strain N261	396	Complete	N261	1	4	5	6740745	61.41	6780	6305	99.1	95	100	0.6	Good	CP013580,CP013581,CP013582,CP013583,CP013584
396.2	NZ_CP013557.1	Rhizobium	Rhizobium phaseoli strain N841	396	Complete	N841	1	5	6	6859907	61.25	6990	6486	99.1	95.3	100		Good	CP013557,CP013558,CP013559,CP013560,CP013561,CP013562
396.21	NZ_CP013547.1	Rhizobium	Rhizobium phaseoli strain R611	396	Complete	R611	1	4	5	6704835	61.36	6715	6271	99.1	95	100	0.6	Good	CP013547,CP013548,CP013549,CP013550,CP013551
396.15	NZ_CP013542.1	Rhizobium	Rhizobium phaseoli strain R620	396	Complete	R620	1	4	5	6630699	61.45	6648	6238	99	95.2	100		Good	CP013542,CP013543,CP013544,CP013545,CP013546
396.13	NZ_CP013537.1	Rhizobium	Rhizobium phaseoli strain R630	396	Complete	R630	1	4	5	6752556	61.37	6830	6455	99.2	95.1	100		Good	CP013537,CP013538,CP013539,CP013540,CP013541
396.18	NZ_CP013532.1	Rhizobium	Rhizobium phaseoli strain R650	396	Complete	R650	1	4	5	6726041	61.34	6749	6296	99.1	95	100	0.6	Good	CP013532,CP013533,CP013534,CP013535,CP013536
396.14	NZ_CP013527.1	Rhizobium	Rhizobium phaseoli strain R723	396	Complete	R723	1	4	5	6740740	61.41	6776	6332	99.1	95	100	0.6	Good	CP013527,CP013528,CP013529,CP013530,CP013531
396.12	NZ_CP013522.1	Rhizobium	Rhizobium phaseoli strain R744	396	Complete	R744	1	4	5	6662049	61.43	6644	6234	99	95.9	100	0.6	Good	CP013522,CP013523,CP013524,CP013525,CP013526
648995	NZ_CP053856, NZ_CP053857.1	Rhizobium	Rhizobium pusense strain 76	648995	Complete	76	2	1	3	5375961	59.1431	5320	5024	97	95.9			Good	CP053856,CP053857,CP053858
648995	NZ_CP039894.1, NZ_CP039895.1	Rhizobium	Rhizobium pusense strain CFBP5875	648995	Complete	CFBP5875	2	1	3	4957912	59.2583	4942	4716	99	97.9			Good	CP039894,CP039895,CP039896
451876	NZ_CP049250.1	Rhizobium	Rhizobium rhizoryzae strain DSM 29514	451876	Complete	DSM 29514	1	5	6	4984090	57.9583	4786		97	95.8			Good	CP049250,CP049247,CP049248,CP049249,CP049251,CP049252
1.36843e+06	NZ_CP032405.1	Rhizobium	Rhizobium rosettiformans strain MAE2-X	1368430	Complete	MAE2-X	1	4	5	5141700	60.9778	5177	4959	98.4	96.5			Good	CP032405,CP032406,CP032407,CP032408,CP032409
2.08179e+06	NZ_CP071678.1	Rhizobium	Rhizobium ruizarguesonis strain NZLR24	2081791	Complete	NZLR24	1	4	5	7811507	60.7557	7943	7416	99.9	97			Good	CP071678,CP071679,CP071680,CP071681,CP071682
2.08179e+06	NZ_CP088104.1	Rhizobium	Rhizobium ruizarguesonis strain TA1	2081791	Complete	TA1	1	4	5	7621360	60.7712	7849	7334	99.6	96.2			Good	CP088104,CP088105,CP088106,CP088107,CP088108
2.78506e+06	NZ_CP064187.1	Rhizobium	Rhizobium sp. 007	2785056	Complete	7	1	4	5	7601978	59.8439	8111	7130	99.6	95.3			Good	CP064187,CP064188,CP064189,CP064190,CP064191
2.79522e+06	NZ_CP072172.1	Rhizobium	Rhizobium sp. AB2/73	2795216	Complete	AB2/73	1	5	6	7224495	59.5021	7432	6910	99.6	95.3			Good	CP072172,CP072173,CP072175,CP072174,CP072176,CP072177
2.79522e+06	NZ_CP067071.1	Rhizobium	Rhizobium sp. AB2/73	2795216	Complete	AB2/73	1	6	7	7266754	59.486	7474	6948	99.6	95.5			Good	CP067071,CP067077,CP067076,CP067075,CP067074,CP067073,CP067072
2.81999e+06	NZ_CP072162.1, NZ_CP072163.1	Rhizobium	Rhizobium sp. B21/90	2819993	Complete	B21/90	2	3	5	6557255	59.7636	6687	6097	99.2	96.9			Good	CP072162,CP072163,CP072165,CP072166,CP072164
2.81999e+06	NZ_CP072156.1	Rhizobium	Rhizobium sp. B230/85	2819994	Complete	B230/85	2	4	6	6172967	59.8826	6313	5750	99.3	96.7			Good	CP072156,CP072157,CP072158,CP072159,CP072161,CP072160
2.61377e+06	NZ_CP044125.1	Rhizobium	Rhizobium sp. BG4	2613770	Complete	BG4	1	2	3	6421998	61.4974	6680	6234	99.1	95.7			Good	CP044125,CP044126,CP044127
2.61377e+06	NZ_CP044009.1	Rhizobium	Rhizobium sp. BG6	2613771	Complete	BG6	1	1	2	5880350	60.2679	5889	5496	99.2	95.1			Good	CP044009,CP044010
2.36427e+06	NZ_CP032689.1	Rhizobium	Rhizobium sp. CCGE532	2364272	Complete	CCGE532	1	4	5	6923224	60.003	7142	6585	99	95			Good	CP032689,CP032693,CP032692,CP032691,CP032690
424182	NC_022535.1,NC_022545.1	Rhizobium	Rhizobium sp. IRBG74	424182	Complete	IRBG74	2	1	3	5464982	59.1073	5363	5485	98.8	97.5	99.4		Good	HG518322.1,HG518323.1,HG518324.1
2.82e+06	NZ_CP072146.1, NZ_CP072147.1	Rhizobium	Rhizobium sp. K1/93	2819997	Complete	K1/93	2	3	5	6660163	59.7236	6853	6252	99.1	96.8			Good	CP072146,CP072147,CP072148,CP072149,CP072150
2.82e+06	NZ_CP072151.1, NZ_CP072152.1	Rhizobium	Rhizobium sp. K15/93	2819996	Complete	K15/93	2	3	5	6660338	59.7238	6853	6251	99.1	96.8			Good	CP072151,CP072152,CP072154,CP072155,CP072153
2.82e+06	NZ_CP072141.1, NZ_CP072142.1	Rhizobium	Rhizobium sp. L51/94	2819999	Complete	L51/94	2	3	5	6052372	59.9929	6146	5665	99	96.4			Good	CP072141,CP072142,CP072143,CP072144,CP072145
348825	NZ_HG916852.1	Rhizobium	Rhizobium sp. LPU83	348824	Complete	LPU83	1	3	4	7038809	59.79	7705	7057	99.7	96.3	100	0.6	Good	HG916852,HG916853,HG916854,HG916855
1.70396e+06	NZ_CP013517.1	Rhizobium	Rhizobium sp. N113	1703960	Complete	N113	1	4	5	6524337	61.1	6610	6108	98.7	95.4	100		Good	CP013517,CP013518,CP013519,CP013520,CP013521
1.70396e+06	NZ_CP013511.1	Rhizobium	Rhizobium sp. N1314	1703961	Complete	N1314	1	5	6	6274511	61.24	6284	5874	99	95.2	100		Good	CP013511,CP013512,CP013513,CP013514,CP013515,CP013516
1.70396e+06	NZ_CP013505.1	Rhizobium	Rhizobium sp. N1341	1703962	Complete	N1341	1	5	6	6555560	61.08	6662	6171	98.7	95.4	100		Good	CP013505,CP013506,CP013507,CP013508,CP013509,CP013510
1.70397e+06	NZ_CP013636.1	Rhizobium	Rhizobium sp. N541	1703970	Complete	N541	1	6	7	6860888	61.44	6866	6388	99	95	100		Good	CP013636,CP013637,CP013638,CP013639,CP013640,CP013641,CP013642
1.70396e+06	NZ_CP013495.1	Rhizobium	Rhizobium sp. N621	1703964	Complete	N621	1	4	5	6425255	61.1	6486	6051	98.7	95.4	100		Good	CP013495,CP013496,CP013497,CP013498,CP013499
1.70397e+06	NZ_CP013490.1	Rhizobium	Rhizobium sp. N6212	1703965	Complete	N6212	1	4	5	6424414	61.1	6489	6027	98.7	95.4	100		Good	CP013490,CP013491,CP013492,CP013493,CP013494
1.70397e+06	NZ_CP013601.1	Rhizobium	Rhizobium sp. N731	1703966	Complete	N731	1	5	6	6274507	61.24	6284	5870	99	95.3	100		Good	CP013601,CP013602,CP013603,CP013604,CP013605,CP013606
1.70397e+06	NZ_CP013595.1	Rhizobium	Rhizobium sp. N741	1703967	Complete	N741	1	5	6	6556348	61.08	6661	6155	98.7	95.4	100		Good	CP013595,CP013596,CP013597,CP013598,CP013599,CP013600
1.70397e+06	NZ_CP013590.1	Rhizobium	Rhizobium sp. N871	1703968	Complete	N871	1	4	5	6479005	61.12	6575	6118	98.7	95.5	100		Good	CP013590,CP013591,CP013592,CP013593,CP013594
1.70397e+06	NZ_CP013643.1	Rhizobium	Rhizobium sp. N941	1703971	Complete	N941	1	6	7	6852009	61.45	6856	6372	99	95	100		Good	CP013643,CP013644,CP013645,CP013646,CP013647,CP013648,CP013649
2.73111e+06	NZ_CP072865.1	Rhizobium	Rhizobium sp. NLR16a	2731112	Complete	NLR16a	1	7	8	6575602	61.0876	6677	6271	99.4	95.9			Good	CP072865,CP072866,CP072867,CP072868,CP072869,CP072870,CP072871,CP072872
1.98117e+06	NZ_CP021030.1	Rhizobium	Rhizobium sp. NXC14 strain NXC14	1981173	Complete	NXC14	1	3	4	6686318	60.87	6875	6371	99.4	96.2	100		Good	CP021030,CP021031,CP021032,CP021033
2.7311e+06	NZ_CP071632.1	Rhizobium	Rhizobium sp. NZLR1	2731096	Complete	NZLR1	1	5	6	6856000	60.7958	7002	6546	99.1	96.1			Good	CP071632,CP071633,CP071634,CP071635,CP071636,CP071637
1.86917e+06	NZ_CP016320.1,NZ_CP016433.1	Rhizobium	Rhizobium sp. S41	1869170	Complete	S41	2		2	5524367	59.28	5637	5277	99	97.5	100		Good	CP016320,CP016433
2.80635e+06	NZ_CP063397.1	Rhizobium	Rhizobium sp. SL42	2806346	Complete	SL42	1	2	3	5166003	60.4619	4986	4730	99.1	97.3			Good	CP063397,CP063398,CP063399
555319	NZ_CP088010.1	Rhizobium	Rhizobium sp. T136	555319	Complete	T136	1	4	5	7738336	59.6481	8530	7550	99.5	95.2			Good	CP088010,CP088009,CP088011,CP088013,CP088012
2.60328e+06	NZ_CP042826.1	Rhizobium	Rhizobium sp. WL3 strain not applicable	2603277	Complete	not applicable	1	2	3	5354836	61.1189	5310	5041	98.6	95.9			Good	CP042826,CP042824,CP042825
2.84909e+06	NZ_CP076853.1	Rhizobium	Rhizobium sp. WYJ-E13	2849093	Complete	WYJ-E13	1	2	3	6906074	60.054	6972	6594	99.2	96.4			Good	CP076853,CP076854,CP076855
2.81536e+06	NZ_CP071311.1, NZ_CP071312.1	Rhizobium	Rhizobium sp. X9	2815360	Complete	X9	2	4	6	5860612	59.5721	5726		98.9	96.9			Good	CP071311,CP071312,CP071313,CP071314,CP071315,CP071316
2.29194e+06	NZ_CP031363.1, NZ_CP031364.1	Rhizobium	Rhizobium sp. ZX09	2291939	Complete	ZX09	2	2	4	5506306	59.2989	5628	5332	99.3	97.7			Good	CP031363,CP031364,CP031365,CP031366
698761	NC_020059.1	Rhizobium	Rhizobium tropici CIAT 899	698761	Complete	CIAT 899	1	3	4	6686334	59.49	6614	6287	98.6	95.8	100		Good	CP004015.1,CP004016.1,CP004017.1,CP004018.1
648757	NC_014664	Rhodomicrobium	Rhodomicrobium vannielii ATCC 17100	648757	Complete	ATCC 17100	1		1	4014469	62.3	3887	3565	99.9	99.8	97.6	0.8	Good	CP002292
475937	NZ_CP036537.1	Rhodopseudomonas	Rhodopseudomonas boonkerdii NS23	475937	Complete	NS23	1		1	5632343	62.0784	5397	5081	98.6	97.3			Good	CP036537
316055	NC_008435	Rhodopseudomonas	Rhodopseudomonas palustris BisA53	316055	Complete	BisA53	1		1	5505494	64.4	4997	4878	98.9	97.4	100	0.8	Good	CP000463
316056	NC_007925	Rhodopseudomonas	Rhodopseudomonas palustris BisB18	316056	Complete	BisB18	1		1	5513844	65	5061	4886	99.9	99.5	100	2.5	Good	CP000301
316058	NC_007958	Rhodopseudomonas	Rhodopseudomonas palustris BisB5	316057	Complete	BisB5	1		1	4892717	64.8	4585	4397	98.8	97	100	1.6	Good	CP000283
258595	NC_005296	Rhodopseudomonas	Rhodopseudomonas palustris CGA009	258594	Complete	CGA009	1	1	2	5467640	65	5089	4820	99.9	99.6	100		Good	BX571963,BX571964
652104	NC_014834	Rhodopseudomonas	Rhodopseudomonas palustris DX-1	652103	Complete	DX-1	1		1	5404117	65.5	5136	4917	99.1	97.6	100		Good	CP002418
316058	NC_007778	Rhodopseudomonas	Rhodopseudomonas palustris HaA2	316058	Complete	HaA2	1		1	5331656	66	4921	4683	98.8	97.4	100	0.8	Good	CP000250
1076.68	NZ_CP058907.1	Rhodopseudomonas	Rhodopseudomonas palustris strain CGMCC 1.2180	1076	Complete	CGMCC 1.2180	1		1	5322414	64.9578	5017	4814	97.7	96.8			Good	CP058907
1076.66	NZ_CP041387.1	Rhodopseudomonas	Rhodopseudomonas palustris strain GJ-22	1076	Complete	GJ-22	1		1	5042906	65.7969	4846	4585	99.1	97.7			Good	CP041387
1076.29	NZ_CP019966.1	Rhodopseudomonas	Rhodopseudomonas palustris strain PS3	1076	Complete	PS3	1		1	5269926	65.2596	4968	4799	99.4	98.1	100		Good	CP019966
1076.71	NZ_CP066699.1	Rhodopseudomonas	Rhodopseudomonas palustris strain RCB100	1076	Complete	RCB100	1	1	2	5457289	65.0339	5164	4936	99.7	99.3			Good	CP066699,CP066700
1076.3	NZ_CP019967.1	Rhodopseudomonas	Rhodopseudomonas palustris strain YSC3	1076	Complete	YSC3	1		1	5371816	65.1632	5097	4907	99.5	98.4	100	0.8	Good	CP019967
2.71596e+06	NZ_CP069302.1	Shinella	Shinella sp. PSBB067	2715959	Complete	PSBB067	1	3	4	5774137	65.5797	5605	5399	98.2	95			Good	CP069302,CP069303,CP069304,CP069305
352475	NZ_CP086610.1	Shinella	Shinella zoogloeoides strain ATCC 19623	352475	Complete	ATCC 19623	1	4	5	4848065	64.4275	4812	4658	98.4	96.1			Good	CP086610,CP086611,CP086612,CP086613,CP086614
194963	NZ_CP013107.1	Sinorhizobium	Sinorhizobium americanum strain CFNEI 73	194963	Complete	CFNEI 73	1	3	4	6751508	62.27	6679	6400	99.3	95.3	100		Good	CP013107,CP013108,CP013109,CP013110
1.12833e+06	NZ_CP029231.1	Sinorhizobium	Sinorhizobium fredii CCBAU 45436 strain ccbau 45436	1128331	Complete	ccbau 45436	1	4	5	6913799	62.2263	7047	6848	99.3	95	100	0.6	Good	CP029231,CP029233,CP029232,CP029234,CP029235
380.5	NC_016812.1	Sinorhizobium	Sinorhizobium fredii HH103	1117943	Complete	HH103	1	4	5	6631846	62.3979	6375	6159	99.6	96.2	100		Good	HE616890.1,HE616893.1,HE616899.1,HE616892.1,HE616891.1
394.7	NC_012587	Sinorhizobium	Sinorhizobium fredii NGR234	394	Complete	NGR234	1	2	3	6891900	62.4	6570	6363	99	95.1	100	0.6	Good	CP001389,U00090,CP000874
380.51	NZ_CP024307.1	Sinorhizobium	Sinorhizobium fredii strain NXT3	380	Complete	NXT3	1	3	4	6557702	62.3166	6659	6101	99.6	96.3	100		Good	CP024307,CP024308,CP024309,CP024310
935559	NZ_CP088109.1	Sinorhizobium	Sinorhizobium medicae WSM1115	935558	Complete	WSM1115	1	3	4	7063185	61.2162	7400	6745	99.6	97.1			Good	CP088109,CP088110,CP088111,CP088112
366395	NC_009636	Sinorhizobium	Sinorhizobium medicae WSM419	366394	Complete	WSM419	1	3	4	6817576	61.1	6826	6213	99.7	97.7	100	1.1	Good	CP000738,CP000740,CP000741,CP000739
266834	NC_003047	Sinorhizobium	Sinorhizobium meliloti 1021	266834	Complete	1021	1	2	3	6691694	62.2	6489	6218	99.7	99.3	100		Good	AL591688,AE006469,AL591985
1.28664e+06	NC_020528.1	Sinorhizobium	Sinorhizobium meliloti 2011	1286640	Complete	2011	1	2	3	6693185	62.1598	6681	6263	99.6	99.1	100		Good	CP004140.1,CP004139.1,CP004138.1
1.23546e+06	NC_019845.1	Sinorhizobium	Sinorhizobium meliloti GR4	1235461	Complete	GR4	1		1	3618794	62.79	3533	3319	98.6	98.2	96.6		Good	CP003933.1
1.23059e+06	NC_018700.1	Sinorhizobium	Sinorhizobium meliloti Rm41	1230587	Complete	Rm41	1	3	4	7149690	62.0318	7250	6844	99.6	97	100		Good	HE995405.1,HE995407.1,HE995408.1,HE995406.1
707241	NC_017325.1	Sinorhizobium	Sinorhizobium meliloti SM11	707241	Complete	SM11	1	2	3	7173736	62.04	7250	7093	99.6	98.4	100		Good	CP001830,CP001831,CP001832
382.111	NZ_CP026525.1	Sinorhizobium	Sinorhizobium meliloti strain AK21	382	Complete	AK21	1	4	5	7330060	61.9941	7775	7336	99.8	97			Good	CP026525,CP026528,CP026529,CP026526,CP026527
382.112	NZ_CP066359.1	Sinorhizobium	Sinorhizobium meliloti strain AK76	382	Complete	AK76	1	3	4	7052380	62.043	7213	6579	99.8	97.8			Good	CP066359,CP066360,CP066361,CP066358
382.17	NZ_CP019485.1	Sinorhizobium	Sinorhizobium meliloti strain B401	382	Complete	B401	1	2	3	6140999	62.4	6324	6050	99.7	98.4	100		Good	CP019485,CP019483,CP019484
382.168	NZ_CP019584.1	Sinorhizobium	Sinorhizobium meliloti strain B554	382	Complete	CCMM B554 (FSM-MA)	1	2	3	6703999	62.22	6971	6583	99.6	98	100		Good	CP019584,CP019585,CP019586
382.165	NZ_CP021829.1	Sinorhizobium	Sinorhizobium meliloti strain HM006	382	Complete	HM006	1	3	4	6997718	62.11	7097		99.6	97.9	100		Good	CP021829,CP021832,CP021830,CP021831
382.162	NZ_CP021825.1	Sinorhizobium	Sinorhizobium meliloti strain KH35c	382	Complete	KH35c	1	3	4	6750789	62.21	6750		99.6	97.3	100		Good	CP021825,CP021826,CP021827,CP021828
382.167	NZ_CP021822.1	Sinorhizobium	Sinorhizobium meliloti strain KH46	382	Complete	KH46	1	2	3	6981128	62.11	7119		99.7	98.2	100		Good	CP021822,CP021824,CP021823
382.117	NZ_CP085525.1	Sinorhizobium	Sinorhizobium meliloti strain L6-AK89	382	Complete	L6-AK89	1	3	4	6793721	62.1371	6906	6385	99.5	97.4			Good	CP085525,CP085526,CP085527,CP085528
382.163	NZ_CP021818.1	Sinorhizobium	Sinorhizobium meliloti strain M162	382	Complete	M162	1	3	4	6808187	62.13	6959		99.2	97.6	100	0.6	Good	CP021818,CP021821,CP021819,CP021820
382.159	NZ_CP021808.1	Sinorhizobium	Sinorhizobium meliloti strain Rm41	382	Complete	Rm41	1	3	4	7140241	62.06	7300		99.6	97.1	100	0.6	Good	CP021808,CP021811,CP021809,CP021810
382.52	NZ_CP009144.1	Sinorhizobium	Sinorhizobium meliloti strain RMO17	382	Complete	RMO17	1	2	3	6733414	62.24	6794	6136	99.7	98.3	100		Good	CP009144,CP009145,CP009146
382.117	NZ_CP088113.1	Sinorhizobium	Sinorhizobium meliloti strain RRI128	382	Complete	RRI128	1	5	6	7266902	61.8464	7561	6915	99.6	96.9			Good	CP088113,CP088114,CP088115,CP088116,CP088117,CP088118
382.113	NZ_CP065020.1	Sinorhizobium	Sinorhizobium meliloti strain S35m	382	Complete	S35m	1	2	3	6842429	62.2159	6954	6387	99.6	98			Good	CP065020,CP065021,CP065022
382.164	NZ_CP021804.1	Sinorhizobium	Sinorhizobium meliloti strain T073	382	Complete	T073	1	3	4	7042635	62.02	7077		99.3	97.6	100		Good	CP021804,CP021807,CP021805,CP021806
382.166	NZ_CP021800.1	Sinorhizobium	Sinorhizobium meliloti strain USDA1021	382	Complete	USDA1021	1	3	4	7147943	62.04	7362		99.6	98.1	100	0.6	Good	CP021800,CP021803,CP021801,CP021802
382.16	NZ_CP021797.1	Sinorhizobium	Sinorhizobium meliloti strain USDA1106	382	Complete	USDA1106	1	2	3	6716226	62.17	6737		99.6	98.4	100		Good	CP021797,CP021798,CP021799
382.158	NZ_CP021793.1	Sinorhizobium	Sinorhizobium meliloti strain USDA1157	382	Complete	USDA1157	1	3	4	7205853	62.04	7437		99.6	97.9	100		Good	CP021793,CP021796,CP021794,CP021795
794846	NZ_CP023063.1	Sinorhizobium	Sinorhizobium sp. CCBAU 05631	794846	Complete	CCBAU 05631	1	3	4	6387352	62.39	6453	6511	99.6	96.7	100	0.6	Good	CP023063,CP023065,CP023064,CP023066
1.88106e+06	NZ_LT629784.1	Stappia	Stappia sp. ES.058	1881061	Complete	ES.058	1		1	4626254	63.6	4546	4232	97.6	95.9	100	2.9	Good	LT629784
639283	NC_014217	Starkeya	Starkeya novella DSM 506	639283	Complete	DSM 506	1		1	4765023	67.9	4522	4431	99.9	99.9	100	0.4	Good	CP002026
1.40474e+06	NZ_CP088008.1	Tardiphaga	Tardiphaga sp. 37S4	1404741	Complete	37S4	1		1	6119030	61.6246	5990	5757	98.2	96.6			Good	CP088008
2.59282e+06	NZ_CP041402.1	Tardiphaga	Tardiphaga sp. vice304	2592817	Complete	vice304	1		1	5788809	63.289	5839	5438	97.4	95.1			Good	CP041402
2.59282e+06	NZ_CP041401.1	Tardiphaga	Tardiphaga sp. vice352	2592816	Complete	vice352	1		1	5678525	63.3675	5701	5313	97.4	95.2			Good	CP041401
1.334e+06	NZ_AP014946.1	Variibacter	Variibacter gotjawalensis strain GJW-30	1333996	Complete	GJW-30	1		1	4586237	62.23	4631	4437	97	95.4	100	0.8	Good	AP014946
1.44706e+06	NZ_CP041690.1	Youhaiella	Youhaiella tibetensis strain fig4	1447062	Complete	fig4	1		1	4430734	64.802	4389	4295					Good	CP041690
