# Supplementary material for: Exploring the diversity and evolutionary strategies of prophages in Hyphomicrobiales, comparing animal-associated with non-animal-associated bacteria
Source: BMC Microbiol. 2024 May 9;24:159. doi: 10.1186/s12866-024-03315-3 (PMC11080155; doi:10.1186/s12866-024-03315-3)
Supplement: Supplementary file 2 — Additional file 2: Supplementary Table 1. Dataset used for PHASTER analysis of 560 genomes of Hyphomicrobiales. a Datasheet called “BVBRC_genome” with data of all genomes. b Datasheet called“Contigs_PHASTER analysis” with all the RefSeq numbers used for prophages analysis. [file 12866_2024_3315_MOESM2_ESM.zip › Supplementary Table 1b - Contigs.xlsx]

## Sheet: Sheet1
AAB	NAAB
NZ_CP083232.1	CP076847
NZ_CP044341.1	CP076848
NZ_CP024653	CP076849.1
NZ_CP016983.1	NC_002678
NZ_CP054959	NC_003047
NZ_CP015625.1	NC_003062
NZ_CP015820.1	NC_003063
NC_003317	NC_004463
NZ_CP076356	NC_005296
NZ_CP018521	NC_007406
NZ_CP018570	NC_007761
NZ_CP076357	NC_007778
NZ_CP018520	NC_007964
NZ_CP018563	NC_008380
NZ_LT962929.1	NC_009445.1
NC_017245.1	NC_009485
NZ_CP054962	NC_009636
NZ_CP018523	NC_009667
NZ_CP083233.1	NC_009668
NZ_CP018538	NC_009719
NC_016778	NC_009937
NZ_CP018485	NC_010172
NZ_CP018494	NC_010505
NC_016796	NC_010581
NZ_CP018492	NC_010725
NZ_CP018571	NC_010994
NZ_CP018484	NC_011757
NC_005956	NC_011983
NZ_CP018483	NC_012808
NZ_LT962915.1	NC_012985
NZ_CP007717.1	NC_014217
NZ_CP076354	NC_014664
NZ_LT962952.1	NC_014923
NZ_LT962951.1	NC_014923.1
NZ_CP018534	NC_015183
NZ_CP006961.1	NC_015684.1
NZ_LT962940.1	NC_016812.1
NZ_CP007763.1	NC_017082.1
NZ_CP007697.1	NC_017249.1
NZ_CP018533	NC_017325.1
NZ_CP018507	NC_017538.1
NZ_CP007696.1	NC_018485.1
NZ_CP007695.1	NC_018700.1
NZ_LT962934.1	NC_019845.1
NZ_CP047233.1	NC_019907.1
NZ_CP007789.1	NC_020059.1
NZ_CP054960	NC_020453.1
NZ_LT962944.1	NC_020528.1
NC_009504	NC_020549.1
NZ_CP083232.1	NC_022535.1
NZ_LT962911.1	NC_022545.1
NZ_LT962919.1	NC_022793.1
NZ_LT962914.1	NC_022997.1
NZ_CP018500	NZ_AP014595.1
NZ_CP018493	NZ_AP014648.1
NZ_CP016973.1	NZ_AP014809.1
NZ_CP083232.1	NZ_AP014854.2
NZ_LT962941.1	NZ_AP014946.1
NZ_LT962947.1	NZ_AP021854.1
NZ_CP007629.1	NZ_AP021855.1
NZ_CP016986.1	NZ_AP022640.1
NZ_CP026005.1	NZ_AP023242.1
NZ_LT963348.1	NZ_AP024109.1
NZ_CP019787.1	NZ_AP024269.1
NZ_CP019788.1	NZ_CM002258.1
NZ_CP018537	NZ_CM002259.1
NZ_CP018489	NZ_CM011124.1
NZ_LT962948.1	NZ_CP003811.1
NZ_CP018556	NZ_CP004021.1
NZ_CP018550	NZ_CP006877.1
NZ_CP018560	NZ_CP006986.1
NZ_CP018558	NZ_CP007045.1
NZ_CP019489.1	NZ_CP007067.1
NZ_CP019780.1	NZ_CP007225.1
NZ_LT962925.1	NZ_CP007226.1
NZ_CP083233.1	NZ_CP007236.1
NC_007624	NZ_CP007237.1
NZ_CP018551	NZ_CP007569.1
NZ_CP008757.1	NZ_CP007641.1
NZ_CP018525	NZ_CP008819.1
NZ_CP007718.1	NZ_CP008820.1
NC_007618	NZ_CP009144.1
NZ_LT962935.1	NZ_CP010313.1
NZ_LT962936.1	NZ_CP010522.1
NC_010742	NZ_CP010803.1
NZ_CP007707.1	NZ_CP011246.1
NC_022905.1	NZ_CP011247.1
NZ_LT962918.1	NZ_CP011360.1
NZ_HG803176.1	NZ_CP011479.1
NZ_CP018536	NZ_CP012946.1
NZ_CP083233	NZ_CP013068.1
NZ_CP007630.1	NZ_CP013107.1
NZ_CP019390.1	NZ_CP013127.1
NZ_CP019347.1	NZ_CP013490.1
NZ_CP018552	NZ_CP013495.1
NZ_CP007742.1	NZ_CP013500.1
NZ_CP007743.1	NZ_CP013505.1
NZ_CP061815.1	NZ_CP013511.1
NZ_CP058597.1	NZ_CP013517.1
NZ_CP058600.1	NZ_CP013522.1
NZ_CP058599.1	NZ_CP013527.1
NZ_CP026337.1	NZ_CP013532.1
NZ_CP025821.1	NZ_CP013537.1
NZ_CP025819.1	NZ_CP013542.1
NZ_CP029756.1	NZ_CP013547.1
NZ_CP025681.1	NZ_CP013557.1
NZ_CP025680.1	NZ_CP013580.1
NZ_LT599048.1	NZ_CP013585.1
NZ_LT599047.1	NZ_CP013590.1
NZ_CP019391.1	NZ_CP013595.1
NZ_CP019346.1	NZ_CP013601.1
NZ_LT605585.1	NZ_CP013636.1
NZ_LT962937.1	NZ_CP013643.1
NZ_LT962949.1	NZ_CP014275.1
NZ_LT962954.1	NZ_CP015062.1
NZ_LT962953.1	NZ_CP015064.1
NZ_CP018491	NZ_CP015318.1
NZ_CP018531	NZ_CP015367.1
NZ_CP010850.1	NZ_CP015775.1
NZ_CP016984.1	NZ_CP015776.1
NZ_CP045698.1	NZ_CP016079.1
NZ_CP018498	NZ_CP016320.1
NZ_CP024420	NZ_CP016429.1
NC_018533.1	NZ_CP016433.1
NZ_CP018497	NZ_CP016499.1
NZ_LT962924.1	NZ_CP017640.1
NZ_CP008751.1	NZ_CP018095.1
NZ_CP022827.1	NZ_CP018171.1
NZ_CP018529	NZ_CP018228.1
NZ_CP018530	NZ_CP018779.1
NZ_CP024421	NZ_CP018780.1
NZ_CP018516	NZ_CP018782.1
NZ_CP018486	NZ_CP019044.1
NZ_CP007721.1	NZ_CP019322.1
NZ_CP054945	NZ_CP019485.1
NZ_LT963349.1	NZ_CP019584.1
NZ_LT962923.1	NZ_CP019630.1
NZ_CP013964.1	NZ_CP019958.1
NC_017250.1	NZ_CP019966.1
NZ_CP018553	NZ_CP019967.1
NZ_CP018554	NZ_CP020906.1
NZ_CP016980.1	NZ_CP021024.1
NZ_CP018499	NZ_CP021030.1
NZ_CP054954	NZ_CP021054.1
NZ_CP054953	NZ_CP021793.1
NZ_CP054956	NZ_CP021797.1
NZ_CP054955	NZ_CP021800.1
NZ_CP007719.1	NZ_CP021804.1
NZ_CP007694.1	NZ_CP021808.1
NZ_CP007692.1	NZ_CP021818.1
NZ_CP007691.1	NZ_CP021822.1
NZ_CP054946	NZ_CP021825.1
NZ_LT962932.1	NZ_CP021829.1
NZ_CP018561	NZ_CP022529.1
NC_016775	NZ_CP022564.1
NZ_CP018532	NZ_CP022603.1
NZ_CP018562	NZ_CP022604.1
NZ_CP016981.1	NZ_CP022665.1
NZ_LT962920.1	NZ_CP023063.1
NZ_CP018509	NZ_CP023067.1
NZ_CP006962.1	NZ_CP023737.1
NZ_CP018569	NZ_CP024307.1
NZ_CP018565	NZ_CP025012.1
NZ_CP022880.1	NZ_CP025509.1
NZ_CP007698.1	NZ_CP026265.1
NZ_CP007709.1	NZ_CP026525.1
NZ_CP007710.1	NZ_CP026924.1
NZ_CP007700.1	NZ_CP026925.1
NC_010161	NZ_CP028968.1
NZ_HG969192.1	NZ_CP029044.1
NZ_CP018518	NZ_CP029045.1
NC_010169	NZ_CP029208.1
NZ_LT962926.1	NZ_CP029231.1
NZ_CP018496	NZ_CP029348.1
NZ_CP018482	NZ_CP029551.1
NC_022906.1	NZ_CP029562.1
NC_017247.1	NZ_CP029603.2
NC_017246.1	NZ_CP030048.1
NC_017248.1	NZ_CP030053.1
NC_017283.1	NZ_CP030055.1
NZ_CP018567	NZ_CP030059.1
NZ_CP018515	NZ_CP030760.1
NZ_CP047232.1	NZ_CP030827.1
NZ_CP010401.1	NZ_CP031363.1
NZ_CP035795.1	NZ_CP031364.1
NZ_CP018535	NZ_CP031834.1
NZ_CP024715	NZ_CP032312.1
NZ_CP022879.1	NZ_CP032405.1
NZ_CP027643.1	NZ_CP032509.1
NC_013118	NZ_CP032617.1
NZ_CP031843.2	NZ_CP032689.1
NZ_CP019781.1	NZ_CP032917.1
NC_016795	NZ_CP032918.1
NC_006932	NZ_CP032921.1
NZ_CP007765.1	NZ_CP032922.1
NZ_CP007764.1	NZ_CP032926.1
NC_008783	NZ_CP032927.1
NZ_CP014012.1	NZ_CP033022.1
NZ_CP046720.1	NZ_CP033023.1
NZ_CP046721.1	NZ_CP033027.1
NZ_CP031844.2	NZ_CP033028.1
NZ_CP019786.1	NZ_CP033031.1
NZ_CP015821.1	NZ_CP033032.1
NC_020300.1	NZ_CP033034.1
NZ_CP018504	NZ_CP033035.1
NZ_CP018522	NZ_CP034086.1
NZ_CP018479.1	NZ_CP034179.1
NZ_CP035797.1	NZ_CP034443.1
NZ_CP022875.1	NZ_CP034445.1
NZ_CP022876.1	NZ_CP034450.1
NZ_CP018478.1	NZ_CP034452.1
NZ_CP026006.1	NZ_CP034454.1
NZ_CP034103.1	NZ_CP034455.1
NZ_LT962913.1	NZ_CP034779.1
NZ_CP009626.1	NZ_CP034909.1
NZ_CP076355	NZ_CP034910.1
NZ_CP018508	NZ_CP036537.1
NZ_CP072900.1	NZ_CP039546.1
NZ_CP072904.1	NZ_CP039691.1
NZ_CP018546	NZ_CP039692.1
NZ_CP018539	NZ_CP039740.1
NZ_CP023221.1	NZ_CP039865.1
NZ_CP023222.1	NZ_CP039888.1
NZ_CP044340.1	NZ_CP039889.1
NZ_CP007663.1	NZ_CP039894.1
NZ_CP007662.1	NZ_CP039895.1
NZ_CP030751.1	NZ_CP039897.1
NZ_CP025743.1	NZ_CP039898.1
NZ_CP025744.1	NZ_CP039903.1
NZ_CP008774.1	NZ_CP039904.1
NZ_CP008775.1	NZ_CP039907.1
NZ_CP022877.1	NZ_CP039908.1
NZ_LT962922.1	NZ_CP039922.1
NZ_LS483373.1	NZ_CP039923.1
NZ_CP008750.1	NZ_CP040636.1
NZ_CP007760.1	NZ_CP040640.1
NZ_LT962930.1	NZ_CP040914.1
NZ_LT962916.1	NZ_CP041090.1
NZ_CP013963.1	NZ_CP041191.1
NZ_CP083233.1	NZ_CP041385.1
NZ_CP083232.1	NZ_CP041387.1
NC_017244.1	NZ_CP041401.1
NZ_CP083233.1	NZ_CP041402.1
NC_020301.1	NZ_CP041656.1
NZ_CP009625.1	NZ_CP041690.1
NZ_CP018519	NZ_CP042274.1
NZ_CP016974.1	NZ_CP042275.2
NZ_CP061089.1	NZ_CP042301.2
NZ_CP045671.1	NZ_CP042331.1
NZ_CM001844.1	NZ_CP042826.1
NC_013119	NZ_CP043962.1
NZ_CP093045.1	NZ_CP043963.1
NZ_CP093043.1	NZ_CP044009.1
NZ_CP069385	NZ_CP044122.1
NZ_CP016985.1	NZ_CP044123.1
NZ_CP018503	NZ_CP044125.1
NZ_CP018502	NZ_CP044218.1
NZ_CP018527	NZ_CP044328.1
NZ_LT671512.1	NZ_CP044331.1
NZ_LT962931.1	NZ_CP044970.1
NZ_CP018511	NZ_CP044971.1
NZ_CP018481	NZ_CP045144.1
NZ_CP035793.1	NZ_CP045354.1
NZ_CP093039.1	NZ_CP045423.1
NZ_CP093034.1	NZ_CP045492.1
NZ_CP093038.1	NZ_CP045496.1
NZ_CP093040.1	NZ_CP045854.1
NZ_CP093042.1	NZ_CP047387.1
NZ_HG969191.1	NZ_CP047388.1
NZ_CP020742.1	NZ_CP049206.1
NZ_CP024654	NZ_CP049207.1
NZ_CP007759.1	NZ_CP049213.1
NZ_CP018559	NZ_CP049214.1
NZ_CP023171.1	NZ_CP049250.1
NZ_CP023172.1	NZ_CP050064.1
NZ_LT962950.1	NZ_CP050091.1
NZ_CP058598.1	NZ_CP051773.1
NZ_CP093044.1	NZ_CP052769.1
NZ_CP093033.1	NZ_CP052770.1
NZ_CP093036.1	NZ_CP053856
NZ_CP093035.1	NZ_CP053857.1
NZ_LT962927.1	NZ_CP054146.1
NZ_LT962910.1	NZ_CP054147.1
NZ_CP007758.1	NZ_CP054150.1
NZ_CP007683.1	NZ_CP054151.1
NZ_CP007738.1	NZ_CP054558.1
NZ_CP034695.1	NZ_CP054879.1
NZ_CP034696.1	NZ_CP055233.1
NZ_CP007737.1	NZ_CP055265.1
NZ_CP033079.1	NZ_CP055266.1
NZ_CP044338.1	NZ_CP055268.1
NZ_CP044339.1	NZ_CP055269.1
NZ_CP022878.1	NZ_CP056042.1
NZ_CP007681.1	NZ_CP056043.1
NZ_LN997863.1	NZ_CP056047.1
NZ_LT962928.1	NZ_CP056048.1
NZ_CP018528	NZ_CP058525.1
NZ_CP018480	NZ_CP058526.1
NC_012442	NZ_CP058907.1
NC_012441	NZ_CP059398.1
NZ_LT962943.1	NZ_CP061039.1
NC_010103	NZ_CP061040.1
NZ_CP072546	NZ_CP061080.1
NZ_CP018526	NZ_CP061378.1
NZ_CP044343.1	NZ_CP061379.1
NZ_CP054958	NZ_CP061535.1
NZ_CP018524	NZ_CP062167.1
NZ_CP007680.1	NZ_CP063397.1
NZ_CP007682.1	NZ_CP064062.1
NZ_CP007720.1	NZ_CP064063.1
NC_017251.1	NZ_CP064187.1
NZ_CP072903.1	NZ_CP065020.1
NZ_CP072902.1	NZ_CP066050.1
NZ_LR134527.1	NZ_CP066053.1
NZ_CP072899.1	NZ_CP066274.1
NZ_CP072901.1	NZ_CP066276.1
NZ_CP082885.1	NZ_CP066359.1
NC_004310	NZ_CP066699.1
NZ_LT962921.1	NZ_CP067027.1
NZ_CP065400.1	NZ_CP067028.1
NZ_CP022828.1	NZ_CP067032.1
NZ_CP018549	NZ_CP067033.1
NZ_CP018548	NZ_CP067037.1
NZ_CP018568	NZ_CP067038.1
NZ_CP045697.1	NZ_CP069302.1
NZ_CP024716	NZ_CP070353.1
NC_005955	NZ_CP071311.1
NZ_AP019773.1	NZ_CP071312.1
NC_015858.1	NZ_CP071399.1
NC_009505	NZ_CP071454.1
NC_015857.1	NZ_CP071604.1
NZ_CP069384	NZ_CP071612.1
NZ_CP044986.1	NZ_CP071626.1
NZ_CP072897.1	NZ_CP071632.1
NZ_CP072898.1	NZ_CP071678.1
NZ_CP044985.1	NZ_CP072136.1
NZ_CP007705.1	NZ_CP072137.1
NZ_CP007706.1	NZ_CP072141.1
NZ_LT671513.1	NZ_CP072142.1
NC_010104	NZ_CP072146.1
NZ_CP016979.1	NZ_CP072147.1
NZ_HG965802.1	NZ_CP072151.1
NZ_LN879429.1	NZ_CP072152.1
NZ_CP018510	NZ_CP072156.1
NZ_CP018547	NZ_CP072162.1
NZ_CP093046.1	NZ_CP072163.1
NZ_CP093041.1	NZ_CP072167.1
NZ_CP018544	NZ_CP072168.1
NZ_CP018543	NZ_CP072172.1
NZ_CP018542	NZ_CP072308.1
NZ_LT962946.1	NZ_CP072309.1
NZ_LT963351.1	NZ_CP072392.1
NZ_LT962945.1	NZ_CP072611.1
NZ_CP065399.1	NZ_CP072865.1
NZ_CP018517	NZ_CP073110.1
NZ_CP018545	NZ_CP073111.1
NZ_LT962912.1	NZ_CP073764.1
NZ_CP007693.1	NZ_CP074126.1
NZ_CP083232	NZ_CP074392.1
NZ_CP007716.1	NZ_CP074393.1
NZ_CP061088	NZ_CP075349.1
NZ_CP023974.1	NZ_CP075355.1
NZ_CP016977.1	NZ_CP075361.1
NZ_CP023973.1	NZ_CP076134.1
NZ_CP016978.1	NZ_CP076135.1
NZ_CP018557	NZ_CP076136.1
NZ_CP018564	NZ_CP076853.1
NZ_CP044342.1	NZ_CP078143.1
NZ_CP054961	NZ_CP080493.1
NZ_CP054957	NZ_CP084486.1
NZ_CP018541	NZ_CP085525.1
NZ_CP018540	NZ_CP086610.1
NZ_CP018566	NZ_CP088008.1
NZ_CP018512	NZ_CP088010.1
NZ_CP018490	NZ_CP088014.1
NZ_CP018495	NZ_CP088086.1
NZ_CP018505	NZ_CP088088.1
NZ_CP018488	NZ_CP088089.1
NZ_CP072547	NZ_CP088090.1
NZ_CP061816.1	NZ_CP088095.1
NZ_CP018514	NZ_CP088104.1
NZ_CP018513	NZ_CP088109.1
NZ_LT962917.1	NZ_CP088113.1
NZ_HG803175.1	NZ_CP088273.1
NZ_CP018501	NZ_CP088292.1
NZ_CP018555	NZ_CP090090.1
NZ_LT962933.1	NZ_CP090095.1
NZ_LT962938.1	NZ_CP090098.1
NZ_LT962939.1	NZ_CP090349.1
NZ_CP007788.1	NZ_CP090579.1
NZ_CP058235.1	NZ_CP091318.1
NZ_CP016982.1	NZ_CP092848.1
NZ_CP007762.1	NZ_FO082820.1
NZ_LT963350.1	NZ_HG916852.1
NZ_CP018487	NZ_HG938353.1
	NZ_HG938355.1
	NZ_HG966617.1
	NZ_LN907867.1
	NZ_LR536450.1
	NZ_LR723670.1
	NZ_LS999833.1
	NZ_LS999835.1
	NZ_LS999835.1
	NZ_LS999836.1
	NZ_LT629693.1
	NZ_LT629703.1
	NZ_LT629784.1
	NZ_LT670845.1
	NZ_LT859959.1
	NZ_LT962688.1
