# Supplementary material for: Exploring the diversity and evolutionary strategies of prophages in Hyphomicrobiales, comparing animal-associated with non-animal-associated bacteria
Source: BMC Microbiol. 2024 May 9;24:159. doi: 10.1186/s12866-024-03315-3 (PMC11080155; doi:10.1186/s12866-024-03315-3)
Supplement: Supplementary file 3 — Additional file 3: Supplementary Table 2. Dataset used for DefenseFinder analysis of 96 genomes of Hyphomicrobiales. a Datasheet called “database” with data of all genomes and the defense systems found by DefenseFinder. b Datasheet called “Heatmap” with visualization of the defense systems separated by AAB and NAAB. c Datasheet called“freq_DefenseFinder” the frequence of the occurrence of each APS in Hyphomicrobiales. [file 12866_2024_3315_MOESM3_ESM.zip]

Archive with 3 entries (3 files):
- Supplementary Table 2a - Database.xlsx
- Supplementary Table 2b - Heatmap.xlsx
- Supplementary Table 2c - freq_DefenseFinder.xlsx
