# Supplementary material for: Exploring the diversity and evolutionary strategies of prophages in Hyphomicrobiales, comparing animal-associated with non-animal-associated bacteria
Source: BMC Microbiol. 2024 May 9;24:159. doi: 10.1186/s12866-024-03315-3 (PMC11080155; doi:10.1186/s12866-024-03315-3)
Supplement: Supplementary file 3 — Additional file 3: Supplementary Table 2. Dataset used for DefenseFinder analysis of 96 genomes of Hyphomicrobiales. a Datasheet called “database” with data of all genomes and the defense systems found by DefenseFinder. b Datasheet called “Heatmap” with visualization of the defense systems separated by AAB and NAAB. c Datasheet called“freq_DefenseFinder” the frequence of the occurrence of each APS in Hyphomicrobiales. [file 12866_2024_3315_MOESM3_ESM.zip › Supplementary Table 2a - Database.xlsx]

## Sheet: a_database
Genome ID	Order	Family	Genus	Species	AAB/NAAB	Defense systems	Genome Status	Strain	GenBank Accessions	NCBI Taxon ID	Reference	Contigs	Size	GC Content	Contig L50	Contig N50	TRNA	RRNA	CDS	Coarse Consistency	Fine Consistency	RM	AbiJ	AbiE	Lamassu-Fam	SoFIC	SanaTA	Gabija	CBASS	Olokun	Cas	BREX	Thoeris	Pycsar	Gao_Qat	Gao_Tmn	Gao_Upx	Gao_Ape	Gao_Iet	AbiD	AbiH	AbiL	AbiV	AbiZ	AbiU	AbiQ	BstA	Borvo	Retron
382640.5	Hyphomicrobiales	Bartonellaceae	Bartonella	Bartonella tribocorum	AAB	yes	Complete		AM260525,AM260524	382640	Representative	2	2642404	38.8	1	2619061	42	4	2741	99.7	99	1	0	0	0	0	0	0	0	0	0	0	0	0	0	0	0	0	0	0	0	0	0	0	0	0	0	0	0
1318743.3	Hyphomicrobiales	Bartonellaceae	Bartonella	Bartonella ancashensis	AAB	no	Complete	20.00	CP010401	1318743	Representative	1	1467695	38.42	1	1467695	42	4	1361	99	99	0	0	0	0	0	0	0	0	0	0	0	0	0	0	0	0	0	0	0	0	0	0	0	0	0	0	0	0
2893471.4	Hyphomicrobiales	Bartonellaceae	Bartonella	Bartonella machadoae	AAB	yes	Complete	46A	CP087114	2893471	Representative	1	2708601	39.002	1	2708601	42	6	2924	99.9	98.8	1	1	0	0	0	0	0	0	0	0	0	0	0	0	0	0	0	0	0	0	0	0	0	0	0	0	0	0
696125.3	Hyphomicrobiales	Bartonellaceae	Bartonella	Bartonella clarridgeiae	AAB	no	Complete	73	FN645454	696125	Representative	1	1522743	35.73	1	1522743	41	6	1330	99	98.7	0	0	0	0	0	0	0	0	0	0	0	0	0	0	0	0	0	0	0	0	0	0	0	0	0	0	0	0
634504.3	Hyphomicrobiales	Bartonellaceae	Bartonella	Bartonella grahamii	AAB	yes	Complete	as4aup	CP001562,CP001563	634504	Representative	2	2369520	38	1	2341328	42	4	2253	99.6	98.8	1	1	0	0	0	0	0	0	0	0	0	0	0	0	0	0	0	0	0	0	0	0	0	0	0	0	0	0
1094489.3	Hyphomicrobiales	Bartonellaceae	Bartonella	Bartonella australis	AAB	no	Complete	Aust/NH1	CP003123.1	1094489	Representative	1	1596490	41.8	1	1596490	42	6	1572	98.5	98.4	0	0	0	0	0	0	0	0	0	0	0	0	0	0	0	0	0	0	0	0	0	0	0	0	0	0	0	0
38323.3	Hyphomicrobiales	Bartonellaceae	Bartonella	Bartonella henselae	AAB	yes	Complete	BM1374163	HG965802.1	38323	Representative	1	1905383	38.2	1	1905383	42	7	1920	99.6	99.1	1	0	0	0	0	0	0	0	0	0	0	0	0	0	0	0	0	0	0	0	0	0	0	0	0	0	0	0
52764.3	Hyphomicrobiales	Bartonellaceae	Bartonella	Bartonella alsatica	AAB	no	Complete	CIP 105477	CP058235	52764	Representative	1	1659117	36.8507	1	1659117	43	4	1530	98.2	97.5	0	0	0	0	0	0	0	0	0	0	0	0	0	0	0	0	0	0	0	0	0	0	0	0	0	0	0	0
33046.7	Hyphomicrobiales	Bartonellaceae	Bartonella	Bartonella taylorii	AAB	yes	Complete	IBS296	CP083444	33046	Representative	1	1948309	38.8467	1	1948309	42	6	1886	99.9	99.6	1	1	0	0	0	0	0	0	0	0	0	0	0	0	0	0	0	0	0	0	0	0	0	0	0	0	0	0
774.13	Hyphomicrobiales	Bartonellaceae	Bartonella	Bartonella bacilliformis	AAB	no	Complete	KC584	CP045671	774	Representative	1	1411655	38.2305	1	1411655	42	2	1329	99.8	99.4	0	0	0	0	0	0	0	0	0	0	0	0	0	0	0	0	0	0	0	0	0	0	0	0	0	0	0	0
803.6	Hyphomicrobiales	Bartonellaceae	Bartonella	Bartonella quintana	AAB	no	Complete	MF1-1	AP019773	803	Representative	1	1588683	38.7573	1	1588683	42	6	1684	98	97.4	0	0	0	0	0	0	0	0	0	0	0	0	0	0	0	0	0	0	0	0	0	0	0	0	0	0	0	0
807.5	Hyphomicrobiales	Bartonellaceae	Bartonella	Bartonella elizabethae	AAB	yes	Complete	NCTC12898	LR134527	807	Representative	1	2018538	38.3734		2018538	42	6	2079	99.5	98.7	1	1	0	0	0	0	0	0	0	0	0	0	0	0	0	0	0	0	0	0	0	0	0	0	0	0	0	0
33047.3	Hyphomicrobiales	Bartonellaceae	Bartonella	Bartonella vinsonii	AAB	yes	Complete	NCTC12905	LR134529	33047	Representative	1	1995085	39.0929		1995085	45	6	2025	99.6	99.3	1	0	0	0	0	0	0	0	0	0	0	0	0	0	0	0	0	0	0	0	0	0	0	0	0	0	0	0
2267275.17	Hyphomicrobiales	Bartonellaceae	Bartonella	Bartonella krasnovii	AAB	yes	Complete	OE 1-1	CP031844,CP042965	2267275	Representative	2	2186621	38.1043	1	2157564	42	2	2226	99.7	99.3	1	0	0	0	0	0	0	0	0	0	0	0	0	0	0	0	0	0	0	0	0	0	0	0	0	0	0	0
2133959.4	Hyphomicrobiales	Bartonellaceae	Bartonella	Bartonella kosoyi	AAB	yes	Complete	Tel Aviv	CP031843,CP042964	2133959	Representative	2	2276164	38.3971	1	2234681	42	2	2398	99.9	99.5	1	1	0	0	0	0	0	0	0	0	0	0	0	0	0	0	0	0	0	0	0	0	0	0	0	0	0	0
204722.5	Hyphomicrobiales	Brucellaceae	Brucella	Brucella suis	AAB	yes	Complete	1330	AE014291,AE014292	204722	Representative	2	3315175	57.3	1	2107794	55	9	3432	99.9	99.2	1	0	0	0	0	0	0	0	0	0	0	0	0	0	0	0	0	0	0	0	0	0	0	0	0	0	0	0
1885919.3	Hyphomicrobiales	Brucellaceae	Brucella	Brucella sp. 141012304	AAB	yes	Complete	141012304	LT605585,LT605586	1885919	Representative	2	3442381	57.15	1	2145953	55	9	3444	99.6	98.1	1	0	0	0	0	0	0	0	0	0	0	0	0	0	0	0	0	0	0	0	0	0	0	0	0	0	0	0
224914.11	Hyphomicrobiales	Brucellaceae	Brucella	Brucella melitensis	AAB	yes	Complete	16M	AE008917,AE008918	224914	Representative	2	3294931	57.2	1	2117144	54	9	3499	99.9	99.6	1	0	0	0	0	0	0	0	0	0	0	0	0	0	0	0	0	0	0	1	0	0	0	0	0	0	0	0
359391.4	Hyphomicrobiales	Brucellaceae	Brucella	Brucella abortus	AAB	yes	Complete	2308	AM040264,AM040265	359391	Representative	2	3278307	57.2	1	2121359	55	9	3467	99.5	98.5	1	0	0	0	0	0	0	0	0	0	0	0	0	0	0	0	0	0	0	1	0	0	0	0	0	0	0	0
271865.3	Hyphomicrobiales	Brucellaceae	Brucella	[Ochrobactrum] quorumnocens	AAB	yes	Complete	A44	CP022604,CP022603,CP022605,CP022602	271865	Representative	4	5645291	53.16	2	2008185	51	9	5767	99.3	97.6	1	0	1	0	1	0	0	0	0	0	0	1	0	0	0	0	0	0	0	0	0	0	0	0	0	0	0	0
370111.6	Hyphomicrobiales	Brucellaceae	Brucella	Brucella pseudintermedia	AAB	yes	Complete	ASAG-D25	CP099967,CP099968	370111	Representative	2	4299756	57.9271	1	2487296	59	12	4371	99.6	98.9	1	0	0	0	1	0	0	0	0	0	0	0	0	0	0	0	0	0	0	0	0	0	0	0	0	0	0	0
483179.4	Hyphomicrobiales	Brucellaceae	Brucella	Brucella canis	AAB	yes	Complete	ATCC23365	CP000872,CP000873	483179	Representative	2	3312769	57.2	1	2105969	55	9	3435	99.8	99	1	0	0	0	0	0	0	0	0	0	0	0	0	0	0	0	0	0	0	0	0	0	0	0	0	0	0	0
444178.3	Hyphomicrobiales	Brucellaceae	Brucella	Brucella ovis	AAB	yes	Complete	ATCC25840	CP000709,CP000708	444178	Representative	2	3275590	57.2	1	2111370	53	9	3543	99.8	98	1	0	0	0	0	0	0	0	0	0	0	0	0	0	0	0	0	0	0	1	0	0	0	0	0	0	0	0
568815.3	Hyphomicrobiales	Brucellaceae	Brucella	Brucella microti	AAB	yes	Complete	CCM 4915	CP001578,CP001579	568815	Representative	2	3337369	57.3	1	2117050	55	9	3410	99.9	99.3	1	0	0	0	0	0	0	0	0	0	0	0	0	0	0	0	0	0	0	0	0	0	0	0	0	0	0	0
529.176	Hyphomicrobiales	Brucellaceae	Brucella	Brucella anthropi	AAB	yes	Complete	PBO	CP064062,CP064063,CP064064	529	Representative	3	4858647	56.1135	1	2733385	55	12	4831	99.6	98.5	0	0	1	0	0	1	1	0	0	0	0	0	0	0	0	0	0	0	0	0	0	0	0	0	1	1	0	0
1423891.3	Hyphomicrobiales	Brucellaceae	Brucella	Brucella ceti	AAB	yes	Complete	TE10759-12	CP006897.1,CP006896.1	1423891	Representative	2	3278034	57.2	1	2117718	54	12	3329	99.9	98.4	1	0	0	0	0	0	0	0	0	0	0	0	0	0	0	0	0	0	0	1	0	0	0	0	0	0	0	0
358.194	Hyphomicrobiales	Rhizobiaceae	Agrobacterium	Agrobacterium tumefaciens	NAAB	yes	Complete	12D1	CP033031,CP033032,CP033033	358	Representative	3	5446032	59.516		3027766	51	12	5241	99	97.7	0	0	0	0	0	0	0	1	0	0	0	1	1	0	1	1	0	0	0	0	0	0	0	0	0	0	0	0
1176649.16	Hyphomicrobiales	Rhizobiaceae	Agrobacterium	Agrobacterium fabrum	NAAB	yes	Complete	1D132	CP033022,CP033023,CP033024,CP033025,CP033026	1176649	Representative	5	5553114	58.9764		2907491	54	8	5391	99.5	98.7	0	0	0	0	1	0	1	0	0	0	0	0	0	0	0	0	0	0	0	0	0	0	0	0	0	0	0	1
359.289	Hyphomicrobiales	Rhizobiaceae	Agrobacterium	Agrobacterium rhizogenes	NAAB	yes	Complete	A4	CP073110,CP073111,CP073112,CP073113	359	Representative	4	7111375	59.9656	1	4013078	55	9	7134	99.9	98.4	1	0	1	0	1	0	0	0	0	0	0	0	0	0	0	0	0	0	0	0	0	0	0	0	0	0	0	0
2735528.3	Hyphomicrobiales	Rhizobiaceae	Agrobacterium	Agrobacterium vaccinii	NAAB	yes	Complete	B7.6	CP054150,CP054151,CP054152	2735528	Representative	3	4872905	57.4701	1	3136624	58	5	4802	99	97.9	1	0	0	0	0	0	0	0	0	0	0	0	0	0	0	0	0	0	0	0	0	0	0	0	0	0	0	1
1670800.3	Hyphomicrobiales	Phyllobacteriaceae	Aquibium	Aquibium oceanicum	NAAB	yes	Complete	B7	CP018171,CP018172	1670800	Representative	2	5324561	65.06	1	5158483	49	4	5464	98.4	96.5	1	1	0	0	0	0	0	0	0	0	0	0	0	0	0	0	0	0	0	0	0	0	0	0	0	0	1	1
675281.3	Hyphomicrobiales	Phyllobacteriaceae	Aquibium	Aquibium microcysteis	NAAB	yes	Complete	N3	CP061080	675281	Representative	1	6109263	67.8985	1	6109263	51	9	5987	98.3	95.6	1	0	0	0	1	0	0	0	0	1	0	0	0	0	0	0	0	0	0	0	0	0	0	0	0	0	0	1
1526658.4	Hyphomicrobiales	Boseaceae	Bosea	Bosea vaviloviae	NAAB	yes	Complete	Vaf18	CP017147,CP017148	1526658	Representative	2	6713548	65.41	1	6373793	49	2	6570	96.2	92.8	1	0	1	1	0	1	1	1	0	0	0	0	0	0	0	0	0	0	0	0	0	0	0	0	0	0	0	0
1404367.7	Hyphomicrobiales	Nitrobacteraceae	Bradyrhizobium	Bradyrhizobium symbiodeficiens	NAAB	yes	Complete	101S1MB	CP050066	1404367	Representative	1	6920286	64.4159	1	6920286	48	1	6814	97.3	94.8	1	0	0	0	0	0	0	0	0	0	0	0	0	0	0	0	0	0	0	0	0	0	0	0	0	0	0	0
1355477.55	Hyphomicrobiales	Nitrobacteraceae	Bradyrhizobium	Bradyrhizobium diazoefficiens	NAAB	yes	Complete	110spc4	CP032617	1355477	Representative	1	8910608	64.1446	1	8910608	51	2	9002	99.7	99.3	1	0	1	0	0	0	0	0	0	0	0	0	0	0	0	0	0	0	0	0	0	1	0	0	0	0	0	0
375.122	Hyphomicrobiales	Nitrobacteraceae	Bradyrhizobium	Bradyrhizobium japonicum	NAAB	yes	Complete	5038	CP058354	375	Representative	1	9226248	63.66	1	9226248	56	6	9271	96.7	93.3	1	0	0	1	0	1	0	1	0	0	0	0	0	1	0	0	0	0	0	0	0	0	0	0	0	0	0	0
858423.13	Hyphomicrobiales	Nitrobacteraceae	Bradyrhizobium	Bradyrhizobium arachidis	NAAB	yes	Complete	CCBAU 051107	CP030050	858423	Representative	1	9865973	63.6237	1	9865973	50	2	10258	99.1	94.4	1	0	0	1	0	0	0	0	0	0	0	0	0	1	0	0	0	0	0	0	0	0	1	0	0	0	0	1
993502.5	Hyphomicrobiales	Nitrobacteraceae	Bradyrhizobium	Bradyrhizobium daqingense	NAAB	yes	Complete	CCBAU 15774	CP088014	993502	Representative	1	7998085	63.7228	1	7998085	49	3	8161	99	95.3	1	0	0	0	0	0	0	1	0	0	0	0	0	1	0	0	0	0	0	0	0	0	0	0	0	0	0	0
1325090.8	Hyphomicrobiales	Nitrobacteraceae	Bradyrhizobium	Bradyrhizobium guangdongense	NAAB	yes	Complete	CCBAU 51649	CP030051,CP030052	1325090	Representative	2	8437991	63.2582	1	7456045	48	2	8655	99.3	94.3	1	0	1	1	0	1	0	1	0	0	0	0	0	0	0	0	0	0	0	0	0	0	0	0	0	0	0	0
1325095.3	Hyphomicrobiales	Nitrobacteraceae	Bradyrhizobium	Bradyrhizobium guangzhouense	NAAB	yes	Complete	CCBAU 51670	CP030053,CP030054	1325095	Representative	2	8138177	63.3931	1	7158886	47	2	8240	99.3	95.4	0	0	1	1	0	1	0	1	0	0	1	0	0	0	0	0	0	0	0	0	0	0	0	0	0	0	0	0
1325107.4	Hyphomicrobiales	Nitrobacteraceae	Bradyrhizobium	Bradyrhizobium zhanjiangense	NAAB	yes	Complete	CCBAU 51778	CP022221	1325107	Representative	1	9342022	62.94	1	9342022	47	3	9733	99	93	0	0	1	0	0	0	0	0	0	0	0	0	0	0	0	0	0	0	0	0	0	0	0	0	0	0	0	0
1325115.7	Hyphomicrobiales	Nitrobacteraceae	Bradyrhizobium	Bradyrhizobium guangxiense	NAAB	yes	Complete	CCBAU 53363	CP022219,CP022220	1325115	Representative	2	8200121	63.9135	1	7220948	48	3	8229	99.3	94.4	0	0	1	0	0	1	0	1	0	0	0	0	0	0	0	0	0	0	0	0	0	0	0	0	0	0	0	0
1437360.8	Hyphomicrobiales	Nitrobacteraceae	Bradyrhizobium	Bradyrhizobium erythrophlei	NAAB	yes	Complete	GAS401	LT670849	1437360	Representative	1	7525217	61.16	1	7525217	48	3	7889	98.6	94.5	0	0	0	0	0	0	1	0	0	0	0	0	0	0	0	0	0	0	0	0	0	0	0	0	0	0	0	0
1274631.4	Hyphomicrobiales	Nitrobacteraceae	Bradyrhizobium	Bradyrhizobium icense	NAAB	yes	Complete	LMTR 13	CP016428	1274631	Representative	1	8322773	62.03	1	8322773	53	1	8837	98.4	94.5	1	0	1	0	0	1	0	0	0	0	0	0	0	0	0	0	0	0	0	0	0	0	0	0	0	0	0	0
167468.3	Hyphomicrobiales	Nitrobacteraceae	Bradyrhizobium	Bradyrhizobium sp. ORS 3257	NAAB	yes	Complete	ORS3257	LS398110	167468	Representative	1	8156021	63.3439	1	8156021	48	3	8723	99	94.8	0	0	0	0	0	0	0	1	0	0	0	0	0	0	0	0	0	0	0	0	0	0	0	0	0	0	0	0
244734.9	Hyphomicrobiales	Nitrobacteraceae	Bradyrhizobium	Bradyrhizobium betae	NAAB	yes	Complete	PL7HG1	CP044543,CP044544	244734	Representative	2	7419402	64.3598	1	7150095	49	1	7513	99	93.5	1	0	0	1	1	1	1	0	0	0	0	0	0	1	0	0	0	0	0	0	0	0	0	0	0	0	0	0
2840472.3	Hyphomicrobiales	Nitrobacteraceae	Bradyrhizobium	Bradyrhizobium sediminis	NAAB	yes	Complete	S2-11-2	CP076135	2840469	Representative	1	5450494	63.9179	1	5450494	47	3	5358	98.3	96.7	1	0	0	0	0	0	1	0	0	0	0	0	0	0	0	0	0	0	0	0	0	0	0	1	0	0	0	0
335659.3	Hyphomicrobiales	Nitrobacteraceae	Bradyrhizobium	Bradyrhizobium cosmicum	NAAB	yes	Complete	S23321	AP012279.1	1404864	Representative	1	7231841	64.3	1	7231841	46	3	6983	99	95.8	0	0	0	0	0	0	1	0	0	0	0	0	0	0	0	0	0	0	0	0	0	0	0	0	0	0	0	0
1245469.3	Hyphomicrobiales	Nitrobacteraceae	Bradyrhizobium	Bradyrhizobium oligotrophicum	NAAB	yes	Complete	S58	AP012603.1	1245469	Representative	1	8264165	65.1	1	8264165	50	6	7444	99.3	95.3	1	0	0	0	0	0	0	0	0	0	0	0	0	0	0	0	0	0	0	0	0	0	0	0	0	0	0	1
2801335.3	Hyphomicrobiales	Devosiaceae	Devosia	Devosia oryziradicis	NAAB	yes	Complete	G19	CP068047	2801335	Representative	1	3495520	63.7513	1	3495520	45	2	3491	94.8	94	1	0	0	0	0	0	0	0	0	0	0	0	0	0	0	0	0	0	0	0	0	0	0	0	0	0	0	0
2599292.3	Hyphomicrobiales	Devosiaceae	Devosia	Devosia sp. Gsoil 520	NAAB	yes	Complete	Gsoil 520	CP042304	400770	Representative	1	4480314	63.6557	1	4480314	45		4482	94.2	91.1	1	0	0	0	1	0	0	0	0	0	0	0	0	0	0	0	0	0	0	0	0	0	0	1	0	0	0	0
2774137.4	Hyphomicrobiales	Devosiaceae	Devosia	Devosia rhizoryzae	NAAB	yes	Complete	LEGU1	CP068046	2774137	Representative	1	3524978	62.13	1	3524978	45	2	3501	94.1	92.8	1	0	0	0	0	0	0	0	0	0	0	0	0	0	0	0	0	0	0	0	0	0	0	0	0	0	0	0
2657486.3	Hyphomicrobiales	Devosiaceae	Devosia	Devosia beringensis	NAAB	yes	Complete	S02	CP045422	2657486	Representative	1	4048765	63.8413	1	4048765	48	4	3933	94.1	92.8	1	0	0	0	0	0	0	0	0	0	0	0	0	0	0	0	0	0	0	0	0	0	0	0	0	0	0	0
716928.12	Hyphomicrobiales	Rhizobiaceae	Ensifer	Ensifer sojae	NAAB	yes	Complete	CCBAU 05684	CP023067,CP023069,CP023068	716928	Representative	3	6094027	62.03	1	3672259	52	6	6150	99.5	96.5	1	0	0	1	0	0	0	1	0	0	0	0	0	0	0	0	0	0	0	0	0	0	0	0	0	0	0	0
375549.3	Hyphomicrobiales	Rhizobiaceae	Ensifer	Ensifer mexicanus	NAAB	yes	Complete	ITTG R7	CP041238,CP041239,CP041240,CP041241	375549	Representative	4	7141863	61.4482	1	4316340	54	6	7243	98.2	93.7	1	0	1	0	0	1	0	0	0	0	0	0	0	0	0	0	0	0	0	0	0	0	0	1	0	0	0	0
1752398.6	Hyphomicrobiales	Rhizobiaceae	Ensifer	Ensifer alkalisoli	NAAB	yes	Complete	YIC4027	CP034909,CP034910,CP034911	1752398	Representative	3	6128433	62.237	1	3690234	53	6	6141	99.3	96	1	0	1	0	1	1	0	0	0	0	0	0	0	0	0	0	0	0	0	0	0	0	0	0	0	1	0	0
582899.7	Hyphomicrobiales	Hyphomicrobiaceae	Hyphomicrobium	Hyphomicrobium denitrificans	NAAB	yes	Complete	ATCC 51888	CP002083	582899	Representative	1	3638969	60.8	1	3638969	46	3	3674	100	99.9	1	0	0	0	1	0	0	1	0	0	0	0	0	0	0	0	0	0	0	0	0	0	0	0	0	0	0	0
1029756.8	Hyphomicrobiales	Hyphomicrobiaceae	Hyphomicrobium	Hyphomicrobium nitrativorans	NAAB	yes	Complete	NL23	CP006912	1029756	Representative	1	3653837	63.88	1	3653837	49	1	3635	96.2	95	1	0	0	0	1	0	1	0	1	1	0	0	0	0	0	0	0	0	0	0	0	0	0	0	0	0	0	0
28104.15	Hyphomicrobiales	Phyllobacteriaceae	Mesorhizobium	Mesorhizobium huakuii	NAAB	yes	Complete	583	CP050296,CP050299,CP050297,CP050298	28104	Representative	4	8449246	62.5449	1	7120066	55	2	9118	97.5	91.4	0	0	0	1	1	1	0	0	0	0	0	0	0	0	0	0	0	0	0	0	0	0	0	0	0	0	0	0
1777867.5	Hyphomicrobiales	Phyllobacteriaceae	Mesorhizobium	Mesorhizobium jarvisii	NAAB	yes	Complete	ATCC 700743	CP033507,CP033508,CP033509	1777867	Representative	3	7201057	62.9071	1	6934624	51	4	7537	97.6	94.8	1	0	0	0	0	0	0	0	0	0	0	0	0	0	0	0	0	0	0	1	0	0	0	0	0	0	0	0
1082933.13	Hyphomicrobiales	Phyllobacteriaceae	Mesorhizobium	Mesorhizobium amorphae	NAAB	yes	Complete	CCNWGS0123	CP015318,CP015319,CP015320,CP015321,CP015322	1082933	Representative	5	7343952	62.87	1	6268270	52	2	7374	99	95.7	1	0	0	0	0	0	1	0	0	0	0	0	0	0	0	0	0	0	0	0	0	0	0	0	0	0	0	1
1295366.5	Hyphomicrobiales	Phyllobacteriaceae	Mesorhizobium	Mesorhizobium soli	NAAB	yes	Complete	NIBRBAC000500504	CP044218,CP044217	1295366	Representative	2	6024790	63.1682	1	5731152	50	6	5929	98.4	95.6	1	0	1	0	1	1	1	0	0	0	0	0	0	0	0	0	0	0	0	0	0	0	0	0	0	0	0	0
2202825.3	Hyphomicrobiales	Methylobacteriaceae	Methylobacterium	Methylobacterium durans	NAAB	yes	Complete	17SD2-17	CP029550	2202825	Representative	1	6788375	68.7441	1	6788375	58	4	7674	97.4	91.8	0	0	0	0	0	0	0	0	0	0	0	0	0	0	0	0	0	0	0	0	0	0	0	0	0	0	0	0
2202827.3	Hyphomicrobiales	Methylobacteriaceae	Methylobacterium	Methylobacterium terrae	NAAB	yes	Complete	17Sr1-28	CP029553	2202827	Representative	1	6162702	71.5572	1	6162702	85		6047	97	94.2	0	0	0	1	0	0	0	0	0	1	0	0	0	0	0	0	0	0	0	0	0	0	0	0	0	0	0	0
2202828.3	Hyphomicrobiales	Methylobacteriaceae	Methylobacterium	Methylobacterium radiodurans	NAAB	yes	Complete	17Sr1-43	CP029551	2202828	Representative	1	5539695	70.4468	1	5539695	61		5544	98.9	95.7	1	0	0	0	0	0	0	0	0	0	0	0	0	0	0	0	0	0	0	0	0	0	0	0	0	0	0	1
418223.6	Hyphomicrobiales	Methylobacteriaceae	Methylobacterium	Methylobacterium phyllosphaerae	NAAB	yes	Complete	CBMB27	CP015367,CP015368,CP015369,CP015370	418223	Representative	4	6316624	69.57	1	6083998	57	8	6264	98.6	95.8	1	0	0	0	0	0	0	0	0	0	0	0	0	0	0	0	0	0	0	0	0	0	0	0	0	0	1	1
426355.14	Hyphomicrobiales	Methylobacteriaceae	Methylobacterium	Methylobacterium radiotolerans	NAAB	yes	Complete	JCM 2831	CP001001,CP001003,CP001002,CP001004,CP001007,CP001008,CP001005,CP001006,CP001009	426355	Representative	9	6899110	71	1	6077833	60	12	6462	99.8	99.6	1	1	0	1	1	0	0	0	0	0	0	0	0	0	0	0	0	0	0	0	0	0	0	0	0	0	0	1
460265.11	Hyphomicrobiales	Methylobacteriaceae	Methylobacterium	Methylobacterium nodulans	NAAB	yes	Complete	ORS 2060	CP001349,CP001351,CP001352,CP001353,CP001354,CP001355,CP001356,CP001350	460265	Representative	8	8839022	68.4	1	7772460	73	14	8194	96.6	92.2	1	0	0	1	0	0	0	0	0	1	0	0	0	0	0	0	0	0	0	0	0	0	0	0	0	0	0	1
2051553.8	Hyphomicrobiales	Methylobacteriaceae	Methylobacterium	Methylobacterium currus	NAAB	yes	Complete	PR1016A	CP028843,CP028844,CP028845,CP028846,CP028847	2051553	Representative	5	7745135	70.1914	1	6553813	93	2	7777	97.1	93.9	0	0	0	0	0	0	0	1	0	1	0	0	0	1	0	0	0	0	0	0	0	0	0	0	0	0	0	0
410.25	Hyphomicrobiales	Methylobacteriaceae	Methylobacterium	Methylobacterium organophilum	NAAB	yes	Complete	WPA_B	CP092848,CP092849,CP092850	410	Representative	3	5319780	69.8044	1	5247103	64	8	5355	98.3	95.8	1	0	0	1	0	0	0	0	0	0	0	0	0	1	0	0	0	0	0	0	0	0	0	0	0	0	0	0
1882682.3	Hyphomicrobiales	Methylobacteriaceae	Microvirga	Microvirga ossetica	NAAB	yes	Complete	V5/3m	CP016616,CP016617,CP016619,CP016618,CP016620,CP016621	1882682	Representative	6	9631051	62.67	1	5843140	69		10444	96.2	92.1	1	0	1	0	1	0	0	0	0	0	0	0	0	0	0	0	0	0	0	0	0	0	0	0	0	0	0	0
1028800.3	Hyphomicrobiales	Rhizobiaceae	Neorhizobium	Neorhizobium galegae	NAAB	yes	Complete	HAMBI 540	HG938353.1,HG938354.1	1028800	Representative	2	6455027	61.248	1	4647962	51	9	6356	97.6	95.7	1	0	1	1	0	0	0	0	0	0	0	0	0	0	0	0	0	0	0	0	0	0	0	0	0	0	0	0
1229205.11	Burkholderiales	Burkholderiaceae	Paraburkholderia	Paraburkholderia phenoliruptrix	NAAB	yes	Complete	BR3459a	CP003863,CP003864,CP003865	1229205	Representative	3	7651131	63.15	1	4152217	62	18	7462	98.7	92.8	1	0	1	0	0	0	0	1	0	0	0	0	0	0	0	0	1	0	0	0	0	0	0	0	0	0	0	0
1867719.3	Hyphomicrobiales	Phyllobacteriaceae	Phyllobacterium	Phyllobacterium zundukense	NAAB	yes	Complete	Tri-48; RCAM 03910	CP017940,CP017941,CP017943,CP017942,CP017944,CP017945	1867719	Representative	6	6208009	57.22	1	3950702	53	3	6593	97.6	94.4	0	0	1	1	1	1	1	0	0	0	0	0	0	0	0	0	0	0	1	0	0	0	0	0	0	0	0	0
1335061.8	Hyphomicrobiales	Rhizobiaceae	Pseudorhizobium	Pseudorhizobium flavum	NAAB	yes	Complete	YW14	LR723670,LR723671,LR723672,LR723673,LR723674	1335061	Representative	5	4749058	61.5365	1	4055910	49	9	4784	98.8	96.5	1	0	0	0	0	0	0	1	0	0	0	0	0	0	0	0	0	0	0	1	0	0	0	0	0	0	0	0
648995.32	Hyphomicrobiales	Rhizobiaceae	Rhizobium	Rhizobium pusense	NAAB	yes	Complete	76	CP053856,CP053857,CP053858	648995	Representative	3	5375961	59.1431	1	2806500	54	5	5320	97	95.9	0	0	0	0	0	0	0	0	0	0	0	0	0	0	0	0	0	0	0	0	0	0	0	0	0	0	0	0
1138189.12	Hyphomicrobiales	Rhizobiaceae	Rhizobium	Rhizobium bangladeshense	NAAB	yes	Complete	BLR175	CP071612,CP071613,CP071614,CP071615,CP071616,CP071617	1138189	Representative	6	6348611	60.9143	1	4365990	52	9	6443	99.2	96.4	1	0	1	0	0	1	0	0	0	0	0	0	0	0	0	0	0	0	0	0	0	0	0	0	0	0	0	0
1138190.4	Hyphomicrobiales	Rhizobiaceae	Rhizobium	Rhizobium binae	NAAB	yes	Complete	BLR195	CP071604,CP071605,CP071606,CP071607,CP071608,CP071609,CP071610,CP071611	1138190	Representative	8	7055288	61.0726	1	4517603	51	9	7219	99.2	95.4	1	0	1	1	1	0	1	0	0	0	0	0	0	1	0	0	0	0	0	0	0	0	0	0	0	0	0	0
1138194.8	Hyphomicrobiales	Rhizobiaceae	Rhizobium	Rhizobium lentis	NAAB	yes	Complete	BLR27	CP071454,CP071455,CP071456,CP071457,CP071458	1138194	Representative	5	6423001	61.1911	1	4527163	54	9	6543	99.6	96.5	1	0	0	0	0	0	1	0	0	0	0	0	0	0	0	0	0	0	0	0	0	0	0	0	0	0	0	0
1312183.9	Hyphomicrobiales	Rhizobiaceae	Rhizobium	Rhizobium jaguaris	NAAB	yes	Complete	CCGE525	CP032694,CP032697,CP032696,CP032695	1312183	Representative	4	8025568	59.4337		4575315	55	3	8231	99.1	92.8	0	0	1	1	0	1	0	0	0	0	0	0	0	0	0	0	0	1	0	0	1	0	0	0	0	0	0	0
698761.4	Hyphomicrobiales	Rhizobiaceae	Rhizobium	Rhizobium tropici	NAAB	yes	Complete	CIAT 899	CP004015.1,CP004016.1,CP004017.1,CP004018.1	698761	Representative	4	6686334	59.49	1	3837060	53	9	6614	98.6	95.8	1	0	0	1	0	1	1	0	0	0	0	0	0	1	0	0	0	0	0	0	0	0	0	0	0	0	0	0
379684.3	Hyphomicrobiales	Rhizobiaceae	Rhizobium	Rhizobium pseudoryzae	NAAB	yes	Complete	DSM 19479	CP049241,CP049242,CP049243,CP049244,CP049245	379684	Representative	5	5375550	61.8391	1	3646231	55	12	5236	96.2	93.9	1	0	0	0	0	0	0	1	0	0	0	0	0	0	0	0	0	0	0	0	0	0	0	0	0	0	0	0
451876.4	Hyphomicrobiales	Rhizobiaceae	Rhizobium	Rhizobium rhizoryzae	NAAB	yes	Complete	DSM 29514	CP049250,CP049247,CP049248,CP049249,CP049251,CP049252	451876	Representative	6	4984090	57.9583	1	3375736	59	15	4786	97	95.8	1	0	0	1	0	0	1	0	0	0	0	0	0	0	0	0	0	0	0	0	0	0	0	0	0	0	0	0
240521.3	Hyphomicrobiales	Rhizobiaceae	Rhizobium	Rhizobium daejeonense	NAAB	yes	Complete	KACC 13094	CP048427,CP048424,CP048425,CP048426,CP048428	240521	Representative	5	5144152	60.4572	1	4238533	57	12	5013	96.9	94.9	1	0	0	0	1	0	1	1	0	1	0	0	0	0	0	0	0	0	0	0	0	0	0	0	1	0	0	0
2267833.3	Hyphomicrobiales	Rhizobiaceae	Rhizobium	Rhizobium oryzihabitans	NAAB	yes	Complete	M15	CP048632,CP048635,CP048633,CP048634,CP048636,CP048637,CP048638,CP048639,CP048640	2267833	Representative	9	5858741	59.2751	1	3195345	59	8	6257	96.8	93	1	0	1	0	0	0	0	0	0	0	0	0	0	0	0	0	0	0	0	0	0	0	0	0	0	0	0	0
29449.15	Hyphomicrobiales	Rhizobiaceae	Rhizobium	Rhizobium etli	NAAB	yes	Complete	N561	CP013500,CP013501,CP013502,CP013503,CP013504	29449	Representative	5	6478651	61.12	1	4476427	53	9	6579	98.7	95.5	1	0	1	1	1	1	1	0	0	0	0	0	0	0	0	0	0	0	0	0	0	0	0	1	0	0	0	0
391.5	Hyphomicrobiales	Rhizobiaceae	Rhizobium	Rhizobium sp.	NAAB	yes	Complete	NT-26	FO082820,FO082821,FO082822	391	Representative	3	4577425	61.85	1	4239731	52	9	4643	99	97.6	1	0	0	0	1	0	0	0	0	0	0	0	0	0	0	0	0	0	0	0	0	0	0	0	0	0	0	0
29449.24	Hyphomicrobiales	Rhizobiaceae	Rhizobium	Rhizobium etli	NAAB	yes	Complete	NXC12	CP020906,CP020907,CP020908,CP020909,CP020910,CP020911	29449	Representative	6	6756853	61.04	1	4297568	52	9	6913	99.2	95	1	0	0	1	0	1	0	0	0	0	0	0	0	0	0	0	0	0	0	0	0	0	0	0	0	0	0	0
2081791.3	Hyphomicrobiales	Rhizobiaceae	Rhizobium	Rhizobium ruizarguesonis	NAAB	yes	Complete	NZLR24	CP071678,CP071679,CP071680,CP071681,CP071682	2081791	Representative	5	7811507	60.7557	1	5043164	52	9	7943	99.9	97	1	1	1	1	0	1	0	1	0	0	0	0	0	0	0	0	0	0	0	0	0	0	0	0	0	0	0	0
1418105.3	Hyphomicrobiales	Rhizobiaceae	Rhizobium	Rhizobium gallicum	NAAB	yes	Complete	R602	CP006877.1,CP006878.1,CP006879.1,CP006880.1	1041138	Representative	4	7311190	59.61	1	4133237	52	9	7619	99	95.3	1	0	1	1	0	0	0	1	0	0	0	0	0	0	0	0	0	0	0	0	0	0	0	0	0	0	0	0
2018689.3	Hyphomicrobiales	Rhizobiaceae	Rhizobium	Rhizobium anhuiense	NAAB	yes	Complete	T24	CP098803,CP098801,CP098804,CP098802	2018689	Representative	4	7327117	60.9749	1	4746307	51	9	7384	99.6	95.7	1	0	1	0	0	0	1	0	0	0	0	0	0	0	0	0	0	0	0	0	0	0	0	0	0	0	0	0
50338.8	Hyphomicrobiales	Rhizobiaceae	Rhizobium	Rhizobium sullae	NAAB	yes	Complete	WSM1592	CP104143,CP104144,CP104145,CP104146	50338	Representative	4	7595929	59.8556	1	4138475	51	9	8092	99.2	94.3	1	0	1	0	1	1	0	0	0	0	0	0	0	0	0	0	0	0	0	0	0	0	0	0	0	0	0	0
1286640.3	Hyphomicrobiales	Rhizobiaceae	Sinorhizobium	Sinorhizobium meliloti	NAAB	yes	Complete	2011	CP004140.1,CP004139.1,CP004138.1	1286640	Representative	3	6693185	62.1598	1	3657276	55	9	6681	99.6	99.1	1	0	0	0	1	1	0	0	0	0	0	0	0	0	0	0	0	0	0	0	0	0	0	0	0	0	0	0
1128330.11	Hyphomicrobiales	Rhizobiaceae	Sinorhizobium	Sinorhizobium fredii	NAAB	yes	Complete	CCBAU 25509	CP029451,CP029453,CP029452	1128330	Representative	3	6810864	62.1786	1	4198614	55	3	6981	98.7	93.9	1	0	0	1	0	0	1	0	0	0	1	0	1	0	0	0	0	0	0	1	0	0	0	0	0	0	0	0
194963.26	Hyphomicrobiales	Rhizobiaceae	Sinorhizobium	Sinorhizobium americanum	NAAB	yes	Complete	CFNEI 73	CP013107,CP013108,CP013109,CP013110	194963	Representative	4	6751508	62.27	1	3764724	54	3	6679	99.3	95.3	1	0	1	1	1	1	0	1	0	0	0	1	0	0	0	0	0	0	0	0	0	0	0	0	0	0	0	0
943830.9	Hyphomicrobiales	Nitrobacteraceae	Tardiphaga	Tardiphaga robiniae	NAAB	yes	Complete	581	CP050292	943830	Representative	1	6571273	61.308	1	6571273	47	1	6702	96.1	92.8	0	0	1	0	0	0	0	1	0	0	1	0	0	0	0	0	0	0	0	0	0	0	0	0	0	0	0	0
[truncated: 40 more columns]
