# Supplementary material for: Exploring the diversity and evolutionary strategies of prophages in Hyphomicrobiales, comparing animal-associated with non-animal-associated bacteria
Source: BMC Microbiol. 2024 May 9;24:159. doi: 10.1186/s12866-024-03315-3 (PMC11080155; doi:10.1186/s12866-024-03315-3)
Supplement: Supplementary file 3 — Additional file 3: Supplementary Table 2. Dataset used for DefenseFinder analysis of 96 genomes of Hyphomicrobiales. a Datasheet called “database” with data of all genomes and the defense systems found by DefenseFinder. b Datasheet called “Heatmap” with visualization of the defense systems separated by AAB and NAAB. c Datasheet called“freq_DefenseFinder” the frequence of the occurrence of each APS in Hyphomicrobiales. [file 12866_2024_3315_MOESM3_ESM.zip › Supplementary Table 2c - freq_DefenseFinder.xlsx]

## Sheet: c_freq_DefenseFinder
RM	73
AbiE	28
Lamassu-Fam	24
SoFIC	22
SanaTA	22
Gabija	20
CBASS	20
DRT	13
RloC	13
Septu	12
Retron	11
Wadjet	11
Hachiman	10
PD-T7-2	10
Shedu	10
Druantia	9
pAgo	9
Gao_Qat	8
AbiJ	8
Cas	7
AbiH	7
Dsr	7
Mokosh	7
RosmerTA	7
Shango	7
Rst_PARIS	5
Rst_HelicaseDUF2290	5
PfiAT	5
SspBCDE	5
AbiU	4
BREX	3
Thoeris	3
dCTPdeaminase	3
DarTG	3
PD-T7-5	3
Azaca	3
Olokun	2
Pycsar	2
AbiQ	2
BstA	2
Borvo	2
PD-T7-4	2
PD-Lambda-5	2
Lit	2
Zorya	2
CapRel	2
Kiwa	2
NLR	2
ISG15-like	2
Gao_Tmn	1
Gao_Upx	1
Gao_Ape	1
Gao_Iet	1
AbiD	1
AbiL	1
AbiV	1
AbiZ	1
Dpd	1
dGTPase	1
Rst_DUF4238	1
PD-T7-1	1
PD-T4-3	1
DISARM	1
SpbK	1
Tiamat	1
ShosTA	1
AVAST	1
Dazbog	1
